# Supplementary material for: Naphthalen-1-aminium chloride
Source: Acta Crystallogr Sect E Struct Rep Online. 2011 Aug 17;67(Pt 9):o2365. doi: 10.1107/S1600536811032569 (PMC3200768; doi:10.1107/S1600536811032569)
Supplement: Supplementary file 2 [file e-67-o2365-Isup2.hkl]

#
# h,k,l, Fc-squared, Fo-squared, sigma(Fo-squared) and status flag
#
data_I
_shelx_title ' dfd in P2(1)/c RT'
_shelx_refln_list_code          4
_shelx_F_calc_maximum      108.60
_exptl_crystal_F_000       376.00
_reflns_d_resolution_high  0.7098
 
loop_
 _symmetry_equiv_pos_as_xyz
 'x, y, z'
 '-x, y+1/2, -z+1/2'
 '-x, -y, -z'
 'x, -y-1/2, z-1/2'
 
_cell_length_a    13.9691
_cell_length_b     5.2811
_cell_length_c    12.1640
_cell_angle_alpha  90.000
_cell_angle_beta   93.791
_cell_angle_gamma  90.000
 
_shelx_F_squared_multiplier     1.000
 
loop_
 _refln_index_h
 _refln_index_k
 _refln_index_l
 _refln_F_squared_calc
 _refln_F_squared_meas
 _refln_F_squared_sigma
 _refln_observed_status
   2   0   0      918.70      866.98     13.03 o
   3   0   0     5897.17     6247.22     76.36 o
   4   0   0      267.48      341.27      4.88 o
   5   0   0     4359.04     4805.32     58.60 o
   6   0   0      360.65      365.23      5.50 o
   7   0   0     1318.45     1552.43     19.99 o
   8   0   0      578.01      678.10      9.67 o
   9   0   0       58.15       62.62      2.08 o
  10   0   0        4.53        4.64      0.90 o
  11   0   0        0.15       -0.15      0.69 o
  12   0   0        0.84       -0.16      0.79 o
  13   0   0      234.44      213.58      5.70 o
  14   0   0      185.23      167.57      5.06 o
  15   0   0        5.31        8.08      1.55 o
  16   0   0      163.00      173.95      5.49 o
  17   0   0       77.18       75.67      6.55 o
  18   0   0      102.79      109.88      4.52 o
  19   0   0       45.96       51.21      3.49 o
   1   1   0      751.97      701.40     11.42 o
   2   1   0     2645.49     2516.64     54.62 o
   3   1   0     1882.30     1866.74     29.28 o
   4   1   0     2323.93     2277.49     18.22 o
   5   1   0      861.45      836.25      9.62 o
   6   1   0     1157.47     1182.92     10.78 o
   7   1   0      915.20      948.51      8.93 o
   8   1   0       24.06       19.03      0.81 o
   9   1   0      192.55      183.41      2.57 o
  10   1   0      439.04      426.04      4.86 o
  11   1   0      227.65      231.01      3.59 o
  12   1   0      197.34      200.40      3.37 o
  13   1   0      361.69      351.42      6.24 o
  14   1   0      139.92      137.60      3.77 o
  15   1   0        0.93        0.73      1.03 o
  16   1   0       18.30       17.98      1.45 o
  17   1   0        0.02        0.04      0.88 o
  18   1   0        0.50        0.95      0.93 o
  19   1   0        4.13        5.89      1.20 o
   0   2   0     6102.37     6075.08    132.65 o
   1   2   0     2059.74     2013.88     32.24 o
   2   2   0     1627.32     1551.80     24.93 o
   3   2   0      334.08      303.67      8.23 o
   4   2   0      111.54       98.12      2.87 o
   5   2   0      603.16      600.20     10.90 o
   6   2   0        4.47        3.88      0.52 o
   7   2   0        8.75        7.65      0.95 o
   8   2   0        8.66        8.56      0.76 o
   9   2   0        2.73        0.69      0.82 o
  10   2   0      319.60      304.99      5.92 o
  11   2   0        6.61        9.03      0.79 o
  12   2   0       94.20       90.60      2.24 o
  13   2   0       27.60       25.99      1.35 o
  14   2   0       80.05       83.97      2.29 o
  15   2   0       11.58       11.38      1.77 o
  16   2   0       96.40      101.55      4.56 o
  17   2   0      109.77      122.46      7.00 o
  18   2   0        9.21       10.07      2.30 o
   1   3   0       67.77       65.07      2.09 o
   2   3   0      310.36      296.34      5.60 o
   3   3   0      233.19      215.89      4.42 o
   4   3   0      254.22      241.37      7.07 o
   5   3   0      136.71      126.40      4.82 o
   7   3   0      238.08      241.92     10.38 o
   8   3   0       30.74       40.60      4.87 o
   9   3   0       71.13       72.13      6.79 o
  10   3   0      125.35      131.00      8.17 o
  11   3   0      106.13      101.85      7.32 o
  12   3   0      181.59      189.95     10.10 o
  13   3   0       35.53       37.49      5.39 o
  14   3   0       23.58       23.32      4.59 o
  15   3   0       34.22       29.29      5.21 o
  16   3   0        2.22        0.97      3.09 o
   0   4   0       77.50       71.40      3.58 o
   1   4   0      263.12      260.04      5.08 o
   2   4   0      213.01      203.73      4.34 o
   3   4   0      129.84      135.90      3.38 o
   4   4   0       43.23       44.40      3.11 o
   5   4   0        0.25       -0.60      0.96 o
   6   4   0       29.89       32.18      4.57 o
   7   4   0       13.26       15.06      3.50 o
   8   4   0       18.67       12.87      3.43 o
   9   4   0        1.82        2.74      2.31 o
  10   4   0        6.15        6.18      3.23 o
  11   4   0       13.32       17.14      4.34 o
  12   4   0        0.28        1.32      2.44 o
  13   4   0       16.50       15.11      4.26 o
  14   4   0       13.10       10.25      4.17 o
  15   4   0       16.10       12.55      6.51 o
  16   4   0        4.49        3.77      2.59 o
   1   5   0        6.63        5.89      1.26 o
   2   5   0        9.08        9.11      1.37 o
   3   5   0        4.04        3.10      1.09 o
   4   5   0        4.97        3.92      1.41 o
   5   5   0       20.96       23.19      4.51 o
   6   5   0        6.80        0.72      1.61 o
   7   5   0        2.44        2.05      1.83 o
   8   5   0       17.16       14.70      2.79 o
   9   5   0       11.41        8.68      4.73 o
  10   5   0        1.29        1.78      2.14 o
  11   5   0       17.46       18.08      3.41 o
  12   5   0       42.43       48.50     13.74 o
  13   5   0        0.50        1.08      2.27 o
  14   5   0        0.57        2.94      2.56 o
   0   6   0      310.38      326.67      9.70 o
   1   6   0       28.97       31.52      2.47 o
   2   6   0      129.17      123.17      4.06 o
   3   6   0        1.43        2.72      1.76 o
   4   6   0        0.01       -2.30      2.54 o
   5   6   0       21.55       16.83      3.12 o
   6   6   0       18.72       21.27      3.34 o
   7   6   0       49.47       43.16      4.72 o
   8   6   0        6.37        2.14      2.42 o
   9   6   0        0.02        1.00      1.86 o
  10   6   0        7.65        5.32      2.58 o
  11   6   0        0.06        0.49      2.09 o
   1   7   0        0.81       -1.94      1.98 o
   2   7   0        4.29        1.01      2.29 o
   3   7   0        0.09       -0.35      2.14 o
   4   7   0        0.71       -1.56      2.12 o
   5   7   0        0.21       -0.18      2.24 o
   6   7   0        2.17        4.38      2.55 o
 -19   1   1       11.38       12.53      1.73 o
 -18   1   1        2.97        4.69      1.11 o
 -17   1   1        4.88        5.68      1.53 o
 -16   1   1        1.61        0.13      1.01 o
 -15   1   1       22.18       17.38      2.04 o
 -14   1   1        0.06       -0.78      0.78 o
 -13   1   1        3.99        4.44      0.83 o
 -12   1   1      116.12      111.18      2.98 o
 -11   1   1       17.89       17.94      1.12 o
 -10   1   1        0.12       -0.21      0.55 o
  -9   1   1      108.78      118.22      1.99 o
  -8   1   1       42.64       46.69      1.17 o
  -7   1   1      187.91      217.96      2.78 o
  -6   1   1       12.85       16.67      0.67 o
  -5   1   1      182.35      193.57      2.88 o
  -4   1   1       23.30       21.09      0.82 o
  -3   1   1       28.11       24.69      2.79 o
  -2   1   1      688.38      717.25     16.63 o
  -1   1   1      114.28      102.97      2.52 o
   0   1   1     1006.32     1005.47     13.27 o
   1   1   1      781.86      831.56     18.80 o
   2   1   1      145.63      157.71      5.39 o
   3   1   1     1005.75      976.90     12.44 o
   4   1   1       98.96       88.62      1.84 o
   5   1   1        2.51        1.82      0.43 o
   6   1   1      319.37      338.01      3.97 o
   7   1   1       59.84       66.01      1.23 o
   8   1   1       73.22       59.25      1.24 o
   9   1   1        0.73       -0.28      0.41 o
  10   1   1       28.28       29.62      1.48 o
  11   1   1       17.13       24.86      1.74 o
  12   1   1        0.26        0.09      0.59 o
  13   1   1       10.24        8.03      0.94 o
  14   1   1        3.78        2.83      0.85 o
  15   1   1        9.54        7.96      1.06 o
  16   1   1        2.29        1.42      1.47 o
  17   1   1        0.72        0.82      1.27 o
  18   1   1        2.65        1.84      0.88 o
  19   1   1        9.77       10.10      1.65 o
 -18   2   1        1.53       -0.64      1.78 o
 -17   2   1       64.02       72.40      6.58 o
 -16   2   1        4.76        2.84      1.53 o
 -15   2   1        6.32        6.22      1.58 o
 -14   2   1       23.40       24.57      2.19 o
 -13   2   1        0.17       -0.04      1.01 o
 -12   2   1      188.74      190.54      4.73 o
 -11   2   1       86.27       87.72      3.00 o
 -10   2   1      810.34      815.70     14.96 o
  -9   2   1       95.33       92.45      2.82 o
  -8   2   1       21.87       22.28      1.18 o
  -7   2   1      371.18      343.17      4.85 o
  -6   2   1      137.16      136.73      2.41 o
  -5   2   1      550.47      557.91     10.47 o
  -4   2   1      144.76      159.64      5.21 o
  -3   2   1        8.55        5.49      1.17 o
  -2   2   1     1858.99     1704.62     36.53 o
  -1   2   1      143.35      139.71      3.66 o
   0   2   1       28.31       30.26      1.92 o
   1   2   1     1012.53     1015.59     17.39 o
   2   2   1      439.38      430.39      6.71 o
   3   2   1       17.98       22.10      1.24 o
   4   2   1       45.46       41.65      1.79 o
   5   2   1        0.19        0.84      0.42 o
   6   2   1       59.29       58.40      2.35 o
   7   2   1      100.18       96.48      2.69 o
   8   2   1      141.58      141.33      3.35 o
   9   2   1       88.28       86.78      2.74 o
  10   2   1       43.84       42.65      1.45 o
  11   2   1        8.69        8.35      0.86 o
  12   2   1       25.90       27.74      1.52 o
  13   2   1       12.27       10.83      1.04 o
  14   2   1       13.87       14.49      1.21 o
  15   2   1       23.49       21.36      1.43 o
  16   2   1        1.45       -0.02      1.53 o
  17   2   1       12.58        9.61      4.25 o
  18   2   1       11.83       10.80      2.33 o
 -17   3   1        1.56       -1.92      3.22 o
 -16   3   1       11.11       13.78      4.19 o
 -15   3   1       61.60       63.30      7.32 o
 -14   3   1       25.80       25.97      5.05 o
 -13   3   1       62.61       64.49      7.05 o
 -12   3   1       18.58       17.11      4.23 o
 -11   3   1      241.64      233.70     11.31 o
 -10   3   1      530.48      502.84     17.64 o
  -9   3   1        5.76        8.41      2.93 o
  -8   3   1        1.87        2.06      1.80 o
  -7   3   1       15.15       12.47      1.60 o
  -6   3   1       19.15       17.63      2.10 o
  -5   3   1      260.56      260.73      8.17 o
  -4   3   1      383.88      408.54      8.87 o
  -3   3   1       86.59       90.46      3.46 o
  -2   3   1      175.54      206.65      4.53 o
  -1   3   1       33.45       31.43      1.88 o
   0   3   1      174.73      169.77      4.04 o
   1   3   1        5.56        2.22      0.66 o
   2   3   1      126.18      114.14      4.27 o
   3   3   1     3047.20     3160.48     59.50 o
   4   3   1      167.64      144.74      5.00 o
   5   3   1       28.22       19.98      1.94 o
   6   3   1      338.75      349.85      7.47 o
   7   3   1       87.39       94.91      6.30 o
   8   3   1     1229.54     1216.59     32.87 o
   9   3   1       79.87       77.58      6.03 o
  10   3   1      623.84      587.20     19.44 o
  11   3   1      536.96      517.51     18.12 o
  12   3   1       31.74       30.16      4.92 o
  13   3   1        7.03        2.69      2.72 o
  14   3   1        2.50        3.25      2.09 o
  15   3   1       42.49       47.61     14.00 o
  16   3   1       43.56       39.00      4.33 o
  17   3   1        0.21       -0.88      2.52 o
 -16   4   1        7.51        6.23      4.00 o
 -15   4   1        0.19        1.52      3.20 o
 -14   4   1       19.18       23.57      5.27 o
 -13   4   1        0.06       -2.16      2.16 o
 -12   4   1       72.81       60.14      7.16 o
 -11   4   1       33.32       42.87      6.25 o
 -10   4   1      390.52      379.50     15.74 o
  -9   4   1        8.50       10.40      3.24 o
  -8   4   1       61.18       60.51      6.52 o
  -7   4   1      120.45      120.59      7.61 o
  -6   4   1      195.92      194.81      5.81 o
  -5   4   1      399.07      395.60      9.32 o
  -4   4   1       12.66       12.92      1.86 o
  -3   4   1       73.08       64.08      3.30 o
  -2   4   1      326.42      326.31      6.63 o
  -1   4   1      222.68      216.47      6.33 o
   0   4   1      210.34      201.09      4.33 o
   1   4   1      389.33      397.61      6.72 o
   2   4   1      186.16      191.99      4.86 o
   3   4   1        0.02        0.18      0.70 o
   4   4   1       14.67       17.15      1.40 o
   5   4   1        0.12       -0.72      1.07 o
   6   4   1       35.05       32.97      3.30 o
   7   4   1       89.07       84.46      7.89 o
   8   4   1      167.97      172.53     14.26 o
   9   4   1       72.51       69.29      5.20 o
  10   4   1       40.05       36.23      4.08 o
  11   4   1       12.38       15.76      2.85 o
  12   4   1       25.14       21.84      3.28 o
  13   4   1       35.77       36.33      4.24 o
  14   4   1       15.71       17.17      3.29 o
  15   4   1       23.12       31.60      4.26 o
  16   4   1        5.51        6.13      2.93 o
 -14   5   1        8.71       11.69      3.46 o
 -13   5   1       24.36       24.83      5.62 o
 -12   5   1      128.93      127.15      9.86 o
 -11   5   1       80.26       71.19      8.39 o
 -10   5   1       42.47       33.86      5.79 o
  -9   5   1       75.42       75.30      8.14 o
  -8   5   1       18.00       14.17      3.72 o
  -7   5   1       10.06       10.19      3.54 o
  -6   5   1       17.83       14.21      3.63 o
  -5   5   1       33.09       21.73      4.38 o
  -4   5   1        8.83       10.03      1.90 o
  -3   5   1        8.53        7.40      2.33 o
  -2   5   1       48.50       52.59      2.78 o
  -1   5   1        3.05        2.16      1.05 o
   0   5   1       10.05        7.43      1.40 o
   1   5   1      311.62      307.28      6.11 o
   2   5   1      274.14      251.68      5.36 o
   3   5   1      221.54      224.50      4.98 o
   4   5   1      179.12      175.76      6.83 o
   5   5   1      108.06      111.83     10.01 o
   6   5   1      258.45      264.32     17.36 o
   7   5   1      139.37      148.95      7.00 o
   8   5   1       35.90       35.55      8.85 o
   9   5   1        1.38        3.26      2.06 o
  10   5   1        0.28       -0.56      1.88 o
  11   5   1        8.99        7.19      3.70 o
  12   5   1        0.33        0.48      2.24 o
  13   5   1       12.97        9.81      3.16 o
  14   5   1        0.02        0.35      2.49 o
 -11   6   1        2.53        3.25      2.51 o
 -10   6   1       21.23       19.87      3.78 o
  -9   6   1       58.26       67.09      6.07 o
  -8   6   1       43.94       44.60      4.88 o
  -7   6   1       31.44       33.38      4.28 o
  -6   6   1       36.34       40.20      4.50 o
  -5   6   1       35.87       41.60      4.54 o
  -4   6   1      104.51      107.26      5.80 o
  -3   6   1       62.31       66.03      5.25 o
  -2   6   1        7.90        4.52      2.40 o
  -1   6   1       67.87       77.98      4.17 o
   0   6   1      130.44      139.19      4.30 o
   1   6   1      124.46      117.64      4.01 o
   2   6   1       41.33       45.75      4.93 o
   3   6   1        0.04        0.28      1.79 o
   4   6   1        4.69        6.28      2.31 o
   5   6   1        1.88        1.47      3.22 o
   6   6   1       14.06        9.18      2.60 o
   7   6   1       36.62       25.64      4.05 o
   8   6   1       35.80       39.49      4.60 o
   9   6   1       20.95       19.99      3.81 o
  10   6   1       16.33       17.34      3.48 o
  11   6   1        5.42        7.35      2.89 o
  -6   7   1        1.49        0.02      2.92 o
  -5   7   1        0.11        4.50      2.59 o
  -4   7   1        3.97        5.54      2.83 o
  -3   7   1        3.13       -0.50      2.12 o
  -2   7   1        3.97        2.88      2.32 o
  -1   7   1        1.41        1.89      2.16 o
   0   7   1       19.20       19.71      4.72 o
   1   7   1       19.37       27.15      3.78 o
   2   7   1       38.50       36.12      8.19 o
   3   7   1       27.47       32.29      8.21 o
   4   7   1       48.52       50.39     10.36 o
   5   7   1       60.53       56.68      5.33 o
   6   7   1       24.20       30.50      4.34 o
 -19   0   2        0.09       -0.59      1.70 o
 -18   0   2        1.93        0.13      1.40 o
 -17   0   2        2.72        2.73      1.41 o
 -16   0   2        2.35       -0.59      1.13 o
 -15   0   2        3.93        0.74      1.15 o
 -14   0   2        5.50        6.00      1.43 o
 -13   0   2       27.16       28.75      1.96 o
 -12   0   2      183.68      193.75      4.38 o
 -11   0   2       94.10       94.16      2.87 o
 -10   0   2      383.38      411.67      6.90 o
  -9   0   2     1818.25     1816.30     23.69 o
  -8   0   2     1736.39     1737.42     22.52 o
  -7   0   2     2054.47     2040.36     25.96 o
  -6   0   2      949.18      922.03     12.34 o
  -5   0   2      594.35      569.12      7.91 o
  -4   0   2     1419.42     1499.70     18.92 o
  -3   0   2       85.35      118.09      2.16 o
  -2   0   2     1003.53     1140.13     14.28 o
  -1   0   2     3483.91     3351.72     49.09 o
   0   0   2      680.14      685.36     14.74 o
   1   0   2     4880.83     4744.98     71.92 o
   2   0   2        5.38        0.08      0.31 o
   3   0   2      336.93      270.47      3.42 o
   4   0   2     1094.49     1182.60     13.09 o
   5   0   2      801.85      802.24      9.25 o
   7   0   2     2112.66     2108.57     23.25 o
   8   0   2     2494.64     2675.55     33.66 o
   9   0   2      698.93      673.73      9.79 o
  10   0   2      672.26      705.63     11.46 o
  11   0   2      583.67      525.05     10.15 o
  12   0   2       60.61       71.03      4.73 o
  13   0   2       11.76        4.80      2.85 o
  14   0   2      236.87      208.07      5.91 o
  15   0   2       26.46       19.97      2.14 o
  16   0   2        1.18        4.54      1.46 o
  17   0   2        0.19        0.62      1.32 o
  18   0   2       30.79       40.83      5.92 o
  19   0   2      137.35      163.19      6.51 o
 -19   1   2       10.56       11.87      2.39 o
 -18   1   2       21.98       21.10      1.64 o
 -17   1   2        0.03        0.36      0.89 o
 -16   1   2      131.88      140.96      3.33 o
 -15   1   2       90.21       96.13      3.21 o
 -14   1   2        5.69        7.05      0.95 o
 -13   1   2      106.89      110.20      2.50 o
 -12   1   2       54.79       52.58      1.79 o
 -11   1   2      460.10      460.19      5.36 o
 -10   1   2      240.59      234.11      3.33 o
  -9   1   2      114.92      139.59      2.40 o
  -8   1   2       18.61       26.26      0.98 o
  -7   1   2     1197.39     1297.31     12.01 o
  -6   1   2        7.06        5.46      0.50 o
  -5   1   2      749.00      708.64      7.46 o
  -4   1   2     2465.75     2442.82     23.41 o
  -3   1   2     2691.40     2766.99     33.86 o
  -2   1   2    11618.56    11563.18    140.46 o
  -1   1   2     3227.94     3009.92     46.74 o
   0   1   2       71.28       56.97      2.55 o
   1   1   2    11793.67    11883.72    165.57 o
   2   1   2      666.08      731.64      7.47 o
   3   1   2     1973.56     2006.29     21.89 o
   4   1   2      552.95      532.99     16.15 o
   5   1   2      985.72      951.91     10.75 o
   6   1   2     3444.03     3605.68     34.70 o
   7   1   2      328.44      318.84      3.91 o
   8   1   2        7.33        5.89      0.57 o
   9   1   2       26.10       33.07      1.39 o
  10   1   2       38.76       39.69      1.58 o
  11   1   2      165.99      154.41      2.79 o
  12   1   2       77.61       81.86      1.93 o
  13   1   2       25.87       32.13      1.65 o
  14   1   2       86.66       98.38      3.02 o
  15   1   2       39.51       40.61      1.62 o
  16   1   2       14.24       17.42      1.25 o
  17   1   2       12.74       12.70      1.14 o
  18   1   2        5.47        4.32      1.10 o
  19   1   2       16.08       19.10      1.96 o
 -18   2   2        3.30        0.96      1.80 o
 -17   2   2       17.77       16.85      2.50 o
 -16   2   2        0.00        0.76      1.33 o
 -15   2   2        4.69        2.19      1.59 o
 -14   2   2        0.41       -0.06      1.14 o
 -13   2   2       23.88       23.16      2.05 o
 -12   2   2      289.44      278.58      5.95 o
 -11   2   2        2.67        1.98      1.00 o
 -10   2   2       80.13       85.32      2.88 o
  -9   2   2     1905.61     1882.93     21.58 o
  -8   2   2      659.72      671.94      8.63 o
  -7   2   2      569.87      552.09      7.18 o
  -6   2   2      659.20      617.72      7.72 o
  -5   2   2      368.39      356.52      8.68 o
  -4   2   2     1518.65     1549.90     35.60 o
  -3   2   2       15.69       10.45      1.89 o
  -2   2   2      104.22      125.35      4.21 o
   0   2   2        2.19        2.15      0.75 o
   1   2   2       18.63       23.92      1.69 o
   2   2   2       52.73       67.52      3.16 o
   3   2   2      213.63      232.51      5.11 o
   4   2   2      524.29      517.40      9.43 o
   5   2   2      359.46      364.24      6.27 o
   6   2   2      228.76      206.63      4.36 o
   7   2   2      579.51      575.99      8.56 o
   8   2   2      337.93      345.67      4.48 o
   9   2   2     1074.48     1086.07     13.33 o
  10   2   2      582.53      598.01      7.30 o
  11   2   2       10.49       12.77      0.99 o
  12   2   2       74.16       72.38      2.23 o
  13   2   2       33.18       35.15      1.59 o
  14   2   2       52.37       53.51      1.96 o
  15   2   2       20.33       19.16      1.55 o
  16   2   2        3.15        5.98      2.29 o
  17   2   2        5.29       -0.15      1.69 o
  18   2   2        7.59        6.86      2.11 o
 -17   3   2        4.31        5.88      4.00 o
 -16   3   2       19.71       21.59      5.14 o
 -15   3   2       10.00        3.01      3.20 o
 -14   3   2       22.27       19.10      4.47 o
 -13   3   2       12.91        6.22      3.06 o
 -12   3   2       20.12       24.16      4.62 o
 -11   3   2      113.12      112.89      7.67 o
 -10   3   2       34.60       27.34      4.38 o
  -9   3   2       11.08        7.33      2.70 o
  -8   3   2        0.10       -1.01      1.01 o
  -7   3   2       54.12       63.88      3.79 o
  -6   3   2       72.45       66.21      3.93 o
  -5   3   2      248.83      249.72      6.36 o
  -4   3   2      414.98      400.85     20.95 o
  -3   3   2      391.82      388.33      8.67 o
  -2   3   2      405.47      401.99      8.88 o
  -1   3   2      328.60      300.05      5.85 o
   0   3   2      288.61      261.87      5.35 o
   1   3   2      105.51      109.77      3.19 o
   2   3   2      336.13      320.93      6.19 o
   3   3   2      562.88      524.36     10.70 o
   4   3   2      374.84      360.45      7.68 o
   5   3   2      291.06      227.60     24.16 o
   6   3   2      117.42      118.45      4.95 o
   7   3   2      123.33      121.17      6.33 o
   8   3   2      131.22      138.24     11.37 o
   9   3   2        3.13        1.08      1.39 o
  10   3   2       42.21       33.60      3.45 o
  11   3   2       14.53       15.81      2.62 o
  12   3   2        7.65        3.53      1.82 o
  13   3   2        4.74        4.05      2.05 o
  14   3   2       26.15       27.90      9.00 o
  15   3   2       12.66       13.73      2.93 o
  16   3   2        2.08       -0.09      2.52 o
  17   3   2        3.17        4.08      2.88 o
 -16   4   2        1.32        4.00      3.88 o
 -15   4   2        2.58        0.63      3.37 o
 -14   4   2       64.51       60.31      7.85 o
 -13   4   2        0.36        0.79      2.92 o
 -12   4   2       21.19       26.71      5.25 o
 -11   4   2      157.07      156.60      9.91 o
 -10   4   2      109.31      111.74      8.26 o
  -9   4   2        3.27        5.70      2.93 o
  -8   4   2      122.44      107.88      7.43 o
  -7   4   2      127.43      138.60      8.25 o
  -6   4   2      148.98      150.67      5.18 o
  -5   4   2      128.54      124.35      4.71 o
  -4   4   2        0.03        0.51      1.06 o
  -3   4   2       35.66       34.51      2.90 o
  -2   4   2       47.69       48.38      3.37 o
  -1   4   2       18.75       19.31      1.80 o
   0   4   2        3.09        3.23      1.03 o
   1   4   2       88.56       87.35      2.81 o
   2   4   2        2.44        1.51      0.86 o
   3   4   2       62.44       65.85      2.75 o
   4   4   2        0.34        0.17      0.85 o
   5   4   2       30.44       28.27      3.02 o
   6   4   2       11.25        7.17      1.79 o
   7   4   2      107.81      108.90      6.32 o
   8   4   2      257.77      270.85      8.93 o
   9   4   2        5.67        3.93      1.85 o
  10   4   2       35.51       28.23      3.60 o
  11   4   2       50.16       42.69      4.30 o
  12   4   2       14.43       17.07      3.04 o
  13   4   2       31.14       27.49      3.77 o
  14   4   2        0.91        2.63      2.22 o
  15   4   2        2.66        5.44      2.77 o
  16   4   2       13.27       15.50      3.48 o
 -14   5   2        5.11        5.53      3.80 o
 -13   5   2        0.02        1.03      3.42 o
 -12   5   2        2.69        0.98      2.90 o
 -11   5   2        0.16        3.56      2.78 o
 -10   5   2        0.44       -0.82      2.06 o
  -9   5   2        2.49        1.16      2.57 o
  -8   5   2        0.90        1.29      2.49 o
  -7   5   2       16.64       17.08      4.14 o
  -6   5   2       75.98       73.91      7.43 o
  -5   5   2       52.81       49.15      4.18 o
  -4   5   2        7.96        6.32      1.78 o
  -3   5   2        3.96        4.43      1.57 o
  -2   5   2        8.30        6.12      1.85 o
  -1   5   2      302.62      310.26      6.21 o
   0   5   2       83.30       82.94      3.58 o
   1   5   2       93.19       94.90      4.92 o
   2   5   2       36.45       39.46      2.56 o
   3   5   2       81.70       77.47      4.72 o
   4   5   2       45.36       57.64      4.64 o
   5   5   2       18.88       22.40      5.92 o
   6   5   2        1.31       -0.60      2.05 o
   7   5   2       19.57       19.80      3.09 o
   8   5   2       35.35       31.09      3.82 o
   9   5   2        1.56       -1.70      1.80 o
  10   5   2        1.55       -0.50      1.89 o
  11   5   2        2.46        3.51      3.25 o
  12   5   2        0.09       -0.16      1.83 o
  13   5   2        0.24        0.95      2.35 o
  14   5   2        0.02       -1.49      2.26 o
 -11   6   2        2.26        0.80      2.43 o
 -10   6   2        3.00        3.09      2.56 o
  -9   6   2        0.00       -0.32      2.21 o
  -8   6   2        0.00       -0.19      2.13 o
  -7   6   2        0.20       -1.14      2.10 o
  -6   6   2        8.08        6.80      2.76 o
  -5   6   2        5.48        2.29      2.13 o
  -4   6   2        0.01       -0.09      1.82 o
  -3   6   2        0.54       -0.20      1.38 o
  -2   6   2       13.55       12.89      2.10 o
  -1   6   2       36.65       34.13      3.05 o
   0   6   2       12.81       11.29      1.76 o
   1   6   2       38.32       39.18      4.68 o
   2   6   2        0.10        1.07      1.75 o
   3   6   2        0.08        1.52      1.69 o
   4   6   2        9.93        8.08      2.46 o
   5   6   2        1.67        1.04      1.91 o
   6   6   2       36.73       33.14      4.10 o
   7   6   2        0.24        2.09      2.20 o
   8   6   2        5.12        7.65      2.74 o
   9   6   2        4.64       -0.33      1.92 o
  10   6   2        0.78       -0.26      2.23 o
  11   6   2        4.69        3.67      4.22 o
  -6   7   2        3.25        4.42      2.78 o
  -5   7   2        0.60       -2.13      2.13 o
  -4   7   2        0.00       -2.10      2.10 o
  -3   7   2        3.35       -0.52      2.22 o
  -2   7   2       20.54       21.01      3.60 o
  -1   7   2       22.96       23.35      5.48 o
   0   7   2        7.09        3.32      3.16 o
   1   7   2       15.31        8.43      4.09 o
   2   7   2        1.14        0.45      2.81 o
   3   7   2        1.06        1.74      2.33 o
   4   7   2        4.03        1.18      2.29 o
   5   7   2        0.54        3.15      2.43 o
   6   7   2        8.57        4.66      2.79 o
 -19   1   3       19.49       21.28      1.65 o
 -18   1   3        2.19        1.03      1.01 o
 -17   1   3        0.28        0.33      0.91 o
 -16   1   3       11.76       13.11      1.32 o
 -15   1   3        0.88       -0.71      0.75 o
 -14   1   3       18.32       17.52      1.29 o
 -13   1   3       58.94       61.48      1.97 o
 -12   1   3       27.02       24.54      1.25 o
 -11   1   3      396.79      391.61      4.82 o
 -10   1   3       29.38       29.92      1.22 o
  -9   1   3      344.85      363.46      4.79 o
  -8   1   3      166.40      175.79      2.52 o
  -7   1   3        0.33        0.26      0.35 o
  -6   1   3      195.28      190.94      2.44 o
  -5   1   3      253.92      251.34      2.87 o
  -4   1   3     1356.23     1417.05     13.63 o
  -3   1   3      538.12      593.35     10.11 o
  -2   1   3      103.90      121.23      2.03 o
  -1   1   3     7514.45     7563.21     80.32 o
   0   1   3      101.84      100.66      2.04 o
   1   1   3     1498.99     1581.75     23.29 o
   2   1   3      386.81      420.63      6.08 o
   3   1   3        1.00        0.87      0.38 o
   4   1   3      150.77      163.52      3.03 o
   5   1   3       33.90       31.51      0.81 o
   6   1   3      226.05      269.56      3.53 o
   7   1   3      156.65      173.14      2.67 o
   8   1   3       18.60       20.93      1.03 o
   9   1   3       70.61       69.54      3.05 o
  10   1   3       16.12       15.76      0.91 o
  11   1   3        0.14        0.00      0.45 o
  12   1   3       61.25       54.27      1.84 o
  13   1   3       35.53       34.09      1.43 o
  14   1   3        0.98        0.81      0.63 o
  15   1   3       12.58       12.18      1.66 o
  16   1   3        0.06       -0.21      0.82 o
  17   1   3        7.17        6.89      1.37 o
  18   1   3        3.58        4.29      1.37 o
 -18   2   3        6.27        3.06      2.14 o
 -17   2   3       18.70       14.51      2.17 o
 -16   2   3       13.19       11.07      1.94 o
 -15   2   3       22.34       26.00      2.34 o
 -14   2   3       77.33       78.37      4.32 o
 -13   2   3       15.69       15.48      1.14 o
 -12   2   3       34.83       37.65      1.58 o
 -11   2   3       17.44       18.45      1.12 o
 -10   2   3       73.60       73.22      1.70 o
  -9   2   3      160.59      158.55      2.58 o
  -8   2   3      182.36      196.54      3.56 o
  -7   2   3      300.99      319.38      4.82 o
  -6   2   3       75.31       95.42      2.10 o
  -5   2   3      196.08      203.91      6.20 o
  -4   2   3      358.65      383.53      6.16 o
  -3   2   3       46.45       50.57      2.35 o
  -2   2   3       18.42       20.63      1.70 o
  -1   2   3     1085.64     1128.10     19.35 o
   0   2   3      204.39      196.00      7.22 o
   1   2   3      485.51      488.14     12.82 o
   2   2   3       37.30       58.44      2.95 o
   3   2   3        2.57        0.24      0.42 o
   4   2   3     1311.41     1360.40     15.85 o
   5   2   3       31.69       28.54      1.58 o
   6   2   3       85.67       70.14      1.92 o
   7   2   3        8.19        4.96      0.55 o
   8   2   3       16.46       17.58      0.95 o
   9   2   3     1130.93     1136.92     12.33 o
  10   2   3        1.11        0.81      0.62 o
  11   2   3       48.17       47.81      1.69 o
  12   2   3       56.59       56.00      1.90 o
  13   2   3        0.75        0.43      0.68 o
  14   2   3        4.56        6.36      1.16 o
  15   2   3       14.22       16.30      1.77 o
  16   2   3       35.68       42.03      2.16 o
  17   2   3        0.31        3.97      1.91 o
  18   2   3        0.58       -1.39      1.70 o
 -17   3   3        2.01        2.14      3.57 o
 -16   3   3       21.12       21.74      5.26 o
 -15   3   3        0.30       -1.00      2.63 o
 -14   3   3        0.11        0.51      2.68 o
 -13   3   3        2.02        4.33      3.05 o
 -12   3   3        5.21        2.13      2.55 o
 -11   3   3       36.08       33.07      5.07 o
 -10   3   3        0.67       -1.51      1.51 o
  -9   3   3       29.83       45.46      5.39 o
  -8   3   3        2.64        4.28      1.42 o
  -7   3   3       55.43       52.68      3.92 o
  -6   3   3      193.36      180.28      6.94 o
  -5   3   3      384.32      382.32      8.76 o
  -4   3   3      626.92      619.37     12.44 o
  -3   3   3      270.22      256.77      6.61 o
  -2   3   3      318.54      314.28     13.83 o
  -1   3   3     1002.28      976.97     17.93 o
   0   3   3      112.21       99.71      3.09 o
   1   3   3       11.60        9.80      2.31 o
   2   3   3       18.51       18.26      1.55 o
   3   3   3        0.85        0.93      0.94 o
   4   3   3       93.37       98.18      2.95 o
   5   3   3        0.43       -0.54      0.88 o
   6   3   3        0.10       -0.83      1.02 o
   7   3   3       21.16       19.34      2.46 o
   8   3   3       24.53       28.00      6.09 o
   9   3   3       88.13       96.52      4.72 o
  10   3   3      168.91      169.46      6.50 o
  11   3   3      257.76      265.36      9.50 o
  12   3   3       33.07       34.85      3.66 o
  13   3   3       79.27       78.16     13.85 o
  14   3   3        0.17        3.47      2.01 o
  15   3   3       56.94       56.89      3.72 o
  16   3   3       50.03       54.02      5.78 o
  17   3   3        5.00        7.56      3.26 o
 -16   4   3        0.06        2.01      3.52 o
 -15   4   3       23.90       29.33      6.16 o
 -14   4   3       58.88       75.52      8.79 o
 -13   4   3       31.12       22.75      5.07 o
 -12   4   3       29.52       29.40      5.32 o
 -11   4   3        0.03       -1.00      2.30 o
 -10   4   3       55.84       53.37      6.70 o
  -9   4   3      125.58      140.52      8.96 o
  -8   4   3      245.50      223.21     11.13 o
  -7   4   3      191.56      187.17      6.10 o
  -6   4   3        8.36        8.52      2.42 o
  -5   4   3      108.91       99.32      4.34 o
  -4   4   3      162.18      158.27      7.45 o
  -3   4   3        3.49        6.05      1.54 o
  -2   4   3       58.96       61.99      3.45 o
  -1   4   3      398.16      384.43      9.45 o
   0   4   3      141.06      147.40      4.31 o
   1   4   3      201.12      200.99      5.14 o
   2   4   3       27.88       26.61      2.29 o
   3   4   3       70.21       64.91      2.76 o
   4   4   3      478.25      466.24     11.57 o
   5   4   3       93.51      100.13      4.79 o
   6   4   3      130.42      140.05      5.96 o
   7   4   3        2.91        3.05      1.75 o
   8   4   3       58.77       62.63      4.87 o
   9   4   3      708.46      689.92     16.33 o
  10   4   3       17.30       14.30      2.82 o
  11   4   3        0.72       -1.03      1.67 o
  12   4   3       19.87       18.15      3.11 o
  13   4   3        0.34        0.86      1.99 o
  14   4   3        9.66        9.32      2.72 o
  15   4   3       12.46       16.55      3.85 o
 -14   5   3        8.52        6.30      3.82 o
 -13   5   3       10.60        9.82      4.15 o
 -12   5   3       16.78       18.64      5.15 o
 -11   5   3       29.27       29.85      5.74 o
 -10   5   3        0.01       -0.84      2.40 o
  -9   5   3       33.04       27.91      5.33 o
  -8   5   3        3.50        9.51      3.71 o
  -7   5   3       40.93       42.68      6.09 o
  -6   5   3      141.98      140.70      9.21 o
  -5   5   3      158.68      157.22     10.15 o
  -4   5   3      273.81      276.86      8.22 o
  -3   5   3      150.01      166.40      8.83 o
  -2   5   3      178.97      174.84      6.35 o
  -1   5   3      563.89      574.17     18.23 o
   0   5   3       20.15       24.49      4.85 o
   1   5   3       15.39       13.99      2.21 o
   2   5   3      114.04      117.52      3.64 o
   3   5   3       25.01       31.43      3.44 o
   4   5   3        7.99        7.80      2.10 o
   5   5   3        0.55        1.40      1.79 o
   6   5   3       14.06       10.62      2.50 o
   7   5   3       22.55       18.66      3.03 o
   8   5   3        0.05       -1.56      1.74 o
   9   5   3       37.89       39.38      5.63 o
  10   5   3       29.06       23.42      3.68 o
  11   5   3       43.79       40.13      4.64 o
  12   5   3       62.00       69.05      5.95 o
  13   5   3       45.53       51.52      5.31 o
 -11   6   3        5.03        5.76      3.86 o
 -10   6   3       20.11       23.10      5.50 o
  -9   6   3       26.93       35.40      6.45 o
  -8   6   3       64.02       64.11      8.27 o
  -7   6   3       40.47       37.52      6.28 o
  -6   6   3        9.62        4.84      3.09 o
  -5   6   3       15.95        6.40      3.40 o
  -4   6   3        5.48        6.15      1.87 o
  -3   6   3        0.58        1.28      1.52 o
  -2   6   3       17.41       14.78      2.29 o
  -1   6   3       97.72      108.88      4.58 o
   0   6   3       51.73       57.23      3.79 o
   1   6   3       31.09       31.55      5.14 o
   2   6   3       40.22       47.91      4.45 o
   3   6   3       45.04       34.66      3.99 o
   4   6   3       55.51       58.15      5.06 o
   5   6   3       38.95       42.65      4.50 o
   6   6   3       26.21       26.95      4.96 o
   7   6   3       30.74       25.29      5.53 o
   8   6   3       51.89       55.70      5.30 o
   9   6   3       44.13       37.11      4.47 o
  10   6   3       24.11       22.74      3.92 o
  -5   7   3       12.16        8.55      3.11 o
  -4   7   3       10.41       16.00      3.45 o
  -3   7   3      152.29      176.12      9.66 o
  -2   7   3       89.92      102.15      6.43 o
  -1   7   3        0.13        1.44      3.13 o
   0   7   3       13.57       14.35      4.48 o
   1   7   3       26.42       29.03      5.81 o
   2   7   3        4.10        7.06      3.95 o
   3   7   3        2.34        0.47      3.11 o
   4   7   3        0.05        2.36      2.30 o
   5   7   3        1.21        2.97      2.47 o
 -19   0   4        2.71        3.91      2.44 o
 -18   0   4      124.26      135.17      5.46 o
 -17   0   4       61.22       60.90      3.86 o
 -16   0   4       32.39       34.56      2.76 o
 -15   0   4      224.41      214.20      6.03 o
 -14   0   4      140.20      142.44      4.24 o
 -13   0   4      406.95      399.83      8.76 o
 -12   0   4       44.87       45.27      2.39 o
 -11   0   4       28.19       24.87      1.79 o
 -10   0   4       72.46       72.55      2.48 o
  -9   0   4        1.92        0.77      0.86 o
  -8   0   4       38.83       36.84      1.85 o
  -7   0   4        0.08        0.47      0.78 o
  -6   0   4       65.31       71.86      3.27 o
  -5   0   4       10.15        8.14      0.79 o
  -4   0   4      196.06      181.43      3.30 o
  -3   0   4       34.93       32.02      3.13 o
  -2   0   4     2720.25     2674.27     39.80 o
  -1   0   4     8573.74     8598.28    177.44 o
   0   0   4     1529.90     1549.41     19.52 o
   1   0   4     3455.94     3389.62     41.56 o
   2   0   4     5350.87     5318.32     64.68 o
   3   0   4     1951.02     1935.27     24.25 o
   4   0   4     1049.66     1049.25     13.70 o
   5   0   4      140.76      146.94      2.47 o
   6   0   4       27.00       30.46      1.46 o
   7   0   4      228.70      208.57      3.83 o
   8   0   4        2.95        3.77      0.90 o
   9   0   4        0.69        1.40      0.77 o
  10   0   4      117.55      112.70      3.61 o
  11   0   4       18.68       13.00      1.57 o
  12   0   4        2.10        0.74      1.05 o
  13   0   4       26.00       25.45      2.20 o
  14   0   4       77.90       78.05      3.45 o
  15   0   4       27.76       30.94      3.73 o
  16   0   4       71.61       76.23      3.64 o
  17   0   4       21.09       22.78      1.97 o
  18   0   4       81.07       90.30      3.32 o
 -19   1   4        8.53        8.20      1.29 o
 -18   1   4       55.96       59.24      2.37 o
 -17   1   4        1.54        2.50      1.05 o
 -16   1   4       24.90       22.49      1.50 o
 -15   1   4        1.74        1.12      0.79 o
 -14   1   4       70.70       68.17      2.12 o
 -13   1   4        0.02        0.36      0.64 o
 -12   1   4      345.04      345.04      4.55 o
 -11   1   4     1410.23     1416.85     13.74 o
 -10   1   4        0.61        1.20      0.63 o
  -9   1   4       80.90       85.86      1.98 o
  -8   1   4      390.70      350.95      4.59 o
  -7   1   4      528.71      523.74      6.49 o
  -6   1   4     2089.24     2075.72     20.52 o
  -5   1   4       58.22       36.05      1.05 o
  -4   1   4      764.45      708.78      8.18 o
  -3   1   4     1943.86     1927.28     24.24 o
  -2   1   4     2061.97     2082.62     26.00 o
  -1   1   4     3897.99     3983.10     83.25 o
   0   1   4       29.21       39.76      3.51 o
   1   1   4        8.37       10.48      0.79 o
   2   1   4     1320.73     1348.49     17.09 o
   3   1   4      225.61      208.54      3.08 o
   4   1   4        0.05        0.91      0.25 o
   5   1   4     2082.13     2147.01     17.66 o
   6   1   4      678.04      699.56      6.90 o
   7   1   4      188.80      152.03      2.49 o
   8   1   4      169.82      162.59      2.70 o
   9   1   4       18.09       18.66      1.05 o
  10   1   4      272.81      287.26      3.92 o
  11   1   4      253.54      253.99      3.56 o
  12   1   4      395.87      360.51      5.47 o
  13   1   4       97.20       95.30      2.48 o
  14   1   4       14.27       16.26      1.69 o
  15   1   4      124.80      122.49      2.99 o
  16   1   4       30.15       29.32      1.73 o
  17   1   4       34.21       35.53      2.41 o
  18   1   4        8.27       10.96      1.62 o
 -18   2   4       25.65       20.57      3.97 o
 -17   2   4       37.00       41.23      3.11 o
 -16   2   4       37.56       39.55      2.97 o
 -15   2   4      144.61      147.89      6.01 o
 -14   2   4      122.37      129.71      3.11 o
 -13   2   4       53.29       51.20      1.96 o
 -12   2   4       49.91       51.81      2.32 o
 -11   2   4       80.06       79.74      2.08 o
 -10   2   4       28.95       32.96      1.33 o
  -9   2   4       37.41       38.39      1.35 o
  -8   2   4      174.76      185.55      3.54 o
  -7   2   4        5.96        7.68      0.57 o
  -6   2   4       36.69       39.51      2.37 o
  -5   2   4       66.09       66.58      2.58 o
  -4   2   4      269.74      271.05      5.68 o
  -3   2   4      267.47      318.91      6.06 o
  -2   2   4     1134.74     1117.77     15.25 o
  -1   2   4     4577.72     4772.19     51.12 o
   0   2   4      233.71      189.43      3.66 o
   1   2   4     1054.39     1006.63     22.46 o
   2   2   4     2489.65     2637.45     33.71 o
   3   2   4      709.77      674.26      8.64 o
   4   2   4      489.07      441.44      6.12 o
   5   2   4       98.50       91.89      1.38 o
   6   2   4       34.48       32.73      2.29 o
   7   2   4      400.94      402.32      5.80 o
   8   2   4        0.64        0.28      0.56 o
   9   2   4       48.95       48.95      1.82 o
  10   2   4      299.70      290.98      6.19 o
  11   2   4       34.79       35.05      1.77 o
  12   2   4       43.47       41.46      2.61 o
  13   2   4        5.20        4.76      1.16 o
  14   2   4       34.34       32.25      1.99 o
  15   2   4        6.31        5.93      1.80 o
  16   2   4       24.11       26.03      1.90 o
  17   2   4       94.44      111.63      5.10 o
  18   2   4       18.07       17.78      3.40 o
 -17   3   4        0.20       -1.20      3.35 o
 -16   3   4        1.42       -0.74      3.23 o
 -15   3   4        0.00        0.75      2.88 o
 -14   3   4       21.60       23.63      5.10 o
 -13   3   4       63.32       76.63      7.90 o
 -12   3   4       76.10       58.48      6.75 o
 -11   3   4      137.47      134.87      8.63 o
 -10   3   4       90.79       88.07      6.67 o
  -9   3   4       75.08       75.63      9.38 o
  -8   3   4       99.15      112.73      4.53 o
  -7   3   4      143.18      144.01      6.14 o
  -6   3   4      185.57      186.05      5.76 o
  -5   3   4      147.44      135.60      4.72 o
  -4   3   4      204.98      187.77      6.23 o
  -3   3   4      253.86      267.81      6.98 o
  -2   3   4      320.60      302.04      7.46 o
  -1   3   4      293.43      280.15      7.10 o
   0   3   4       25.23       25.22      2.24 o
   1   3   4        0.55        1.34      1.42 o
   2   3   4       43.78       48.34      3.42 o
   4   3   4       41.43       33.85      3.26 o
   5   3   4      189.69      189.52      6.27 o
   6   3   4      140.29      143.63      5.54 o
   7   3   4       79.56       75.87      4.08 o
   8   3   4       60.53       63.65      4.40 o
   9   3   4       18.33       15.61      4.65 o
  10   3   4       95.68       95.94      4.88 o
  11   3   4      117.48      124.79      5.68 o
  12   3   4       58.88       58.10      4.58 o
  13   3   4       58.49       53.08      4.53 o
  14   3   4       30.18       29.67      2.73 o
  15   3   4       22.91       30.16      4.37 o
  16   3   4       14.52        9.93      3.26 o
  17   3   4        1.14       -0.91      2.59 o
 -16   4   4       17.96       19.41      5.51 o
 -15   4   4        3.26        0.54      3.42 o
 -14   4   4        8.86        4.96      3.40 o
 -13   4   4       76.91       97.54     10.04 o
 -12   4   4        0.45       -2.37      2.42 o
 -11   4   4       10.02        9.94      3.67 o
 -10   4   4       26.32       23.92      4.78 o
  -9   4   4        2.06        1.31      2.37 o
  -8   4   4       52.53       47.57      3.62 o
  -7   4   4        0.29        0.73      2.02 o
  -6   4   4        0.11        0.43      1.24 o
  -5   4   4        1.81        3.11      1.41 o
  -4   4   4       11.01        7.67      1.71 o
  -3   4   4      279.06      281.77     13.07 o
  -2   4   4        8.72       11.63      1.98 o
  -1   4   4       17.80       14.89      2.71 o
   0   4   4      860.35      871.40     17.35 o
   1   4   4      448.52      453.48     23.90 o
   2   4   4        4.77        5.85      1.25 o
   3   4   4      101.34      101.87      3.54 o
   4   4   4      109.59      109.14      8.42 o
   5   4   4      133.06      126.37      7.51 o
   6   4   4       74.12       80.43      4.64 o
   7   4   4      100.10      104.68      5.35 o
   8   4   4       33.34       31.77      3.53 o
   9   4   4      221.23      224.68     16.13 o
  10   4   4       14.20        8.93      2.32 o
  11   4   4        1.84        1.19      1.85 o
  12   4   4        3.02        1.53      1.96 o
  13   4   4        0.02        0.33      1.95 o
  14   4   4        0.00       -0.46      2.08 o
  15   4   4       18.37       16.68      3.36 o
 -14   5   4        1.16        0.64      3.75 o
 -13   5   4       56.98       52.85      7.99 o
 -12   5   4        2.64       -0.14      3.01 o
 -11   5   4       14.46       12.54      4.32 o
 -10   5   4       57.70       62.73      7.79 o
  -9   5   4       33.03       39.76      6.43 o
  -8   5   4       16.89       13.97      4.17 o
  -7   5   4        2.73        0.69      2.30 o
  -6   5   4       13.87       13.15      2.39 o
  -5   5   4       78.47       76.89      8.93 o
  -4   5   4       40.60       42.85      3.71 o
  -3   5   4        5.31        2.21      1.65 o
  -2   5   4        4.23        3.14      1.69 o
  -1   5   4        1.58       -0.40      1.34 o
   0   5   4       27.15       26.34      3.05 o
   1   5   4        1.45       -0.37      3.09 o
   2   5   4        1.96        2.30      1.93 o
   3   5   4        7.97        9.38      2.82 o
   4   5   4       31.85       25.12      3.26 o
   5   5   4        0.84        1.04      1.63 o
   6   5   4        3.20        4.42      1.89 o
   7   5   4        0.89       -0.08      1.86 o
   8   5   4        6.66        4.00      2.11 o
   9   5   4       16.84       20.23      3.28 o
  10   5   4        5.56        7.11      2.90 o
  11   5   4        6.76        9.87      2.73 o
  12   5   4        0.38        1.10      2.24 o
  13   5   4       16.86       13.26      3.33 o
 -10   6   4        7.15       12.36      4.50 o
  -9   6   4        1.11        0.90      3.12 o
  -8   6   4        2.81        4.40      3.40 o
  -7   6   4        0.64        1.91      3.16 o
  -6   6   4        0.57        3.84      2.92 o
  -5   6   4        5.78        2.15      3.01 o
  -4   6   4        2.13        1.22      1.82 o
  -3   6   4        3.82        1.65      1.83 o
  -2   6   4        0.01       -0.19      1.72 o
  -1   6   4        1.66        0.97      2.91 o
   0   6   4       10.39        6.62      2.40 o
   1   6   4        4.04        3.20      3.04 o
   2   6   4        0.39        1.51      2.75 o
   3   6   4        0.83        3.06      2.80 o
   4   6   4        4.15        0.81      1.92 o
   5   6   4        2.65        3.70      2.15 o
   6   6   4        1.52        1.21      1.95 o
   7   6   4        0.04        1.64      2.13 o
   8   6   4        4.45        6.26      2.34 o
   9   6   4        5.90        5.79      2.78 o
  10   6   4        0.00       -0.09      2.45 o
  -5   7   4        0.28       -1.02      2.58 o
  -4   7   4        0.01       -0.71      2.39 o
  -3   7   4        0.08       -1.49      2.53 o
  -2   7   4        2.68        4.17      3.33 o
  -1   7   4       12.93       16.49      4.56 o
   0   7   4        0.46        1.91      3.20 o
   1   7   4        3.85        1.41      3.17 o
   2   7   4        8.47        8.66      4.14 o
   3   7   4        0.57       -2.91      2.91 o
   4   7   4        8.06       12.30      4.50 o
 -18   1   5        8.65        7.63      1.23 o
 -17   1   5        8.81        7.13      1.19 o
 -16   1   5        6.59        5.60      1.02 o
 -15   1   5        0.43        0.56      0.78 o
 -14   1   5        3.63        3.70      0.84 o
 -13   1   5        4.36        5.44      0.82 o
 -12   1   5      156.91      162.01      2.89 o
 -11   1   5      114.21      118.22      2.38 o
 -10   1   5       35.67       36.55      1.37 o
  -9   1   5       38.63       37.78      1.47 o
  -8   1   5       21.35       23.66      1.16 o
  -7   1   5       43.27       47.56      1.41 o
  -6   1   5       41.10       42.15      1.31 o
  -5   1   5      231.80      265.91      3.79 o
  -4   1   5       36.81       36.77      0.90 o
  -3   1   5      232.36      261.48      3.91 o
  -2   1   5       68.25       73.95      1.69 o
  -1   1   5       15.35       17.27      0.97 o
   0   1   5      337.14      379.87      5.72 o
   1   1   5       80.79       82.80      2.17 o
   2   1   5      591.11      650.61      7.07 o
   3   1   5        7.60       10.95      0.70 o
   4   1   5       58.51       50.82      1.08 o
   5   1   5       14.86       12.89      0.60 o
   6   1   5      191.91      192.70      2.72 o
   7   1   5      503.81      508.82      6.67 o
   8   1   5      136.40      134.69      2.68 o
   9   1   5       20.70       20.90      1.16 o
  10   1   5      290.21      274.15      3.69 o
  11   1   5        2.43        2.29      0.64 o
  12   1   5       32.33       27.88      1.52 o
  13   1   5        7.67        3.02      0.82 o
  14   1   5        0.01        0.42      0.75 o
  15   1   5       11.97       14.49      1.31 o
  16   1   5        0.51        0.51      1.11 o
  17   1   5       25.37       28.63      2.23 o
  18   1   5       13.02       15.29      2.46 o
 -18   2   5        5.39        6.99      2.33 o
 -17   2   5        9.62        9.50      1.98 o
 -16   2   5       20.20       15.95      2.17 o
 -15   2   5        1.07       -0.64      1.29 o
 -14   2   5       22.17       24.12      1.60 o
 -13   2   5       47.24       47.00      1.99 o
 -12   2   5        3.46        3.21      0.80 o
 -11   2   5        5.89        5.11      0.80 o
 -10   2   5       14.81       16.30      1.08 o
  -9   2   5       80.43       80.84      1.96 o
  -8   2   5      366.13      374.72      4.94 o
  -7   2   5        0.04        0.13      0.48 o
  -6   2   5       13.17       15.23      0.87 o
  -5   2   5       58.71       52.26      1.24 o
  -4   2   5      192.19      191.41      5.13 o
  -3   2   5     1484.33     1489.12     20.14 o
  -2   2   5      665.74      661.50      9.89 o
  -1   2   5       51.68       64.92      3.32 o
   0   2   5     2691.19     2822.23     35.36 o
   1   2   5      183.11      201.53      4.64 o
   2   2   5      313.98      328.46      5.11 o
   3   2   5       13.75       17.39      0.71 o
   4   2   5        0.08        0.85      0.33 o
   5   2   5      394.08      415.64      5.54 o
   6   2   5       14.39       15.56      1.06 o
   7   2   5       49.06       48.08      1.94 o
   8   2   5      170.66      164.81      3.33 o
   9   2   5       47.75       45.95      1.82 o
  10   2   5        3.71        4.24      0.85 o
  11   2   5       35.67       38.02      2.50 o
  12   2   5        0.01        0.39      0.83 o
  13   2   5       65.98       72.49      3.03 o
  14   2   5       19.98       17.61      4.13 o
  15   2   5        4.69        4.03      1.28 o
  16   2   5       16.40       14.98      2.10 o
  17   2   5        1.98        3.29      4.90 o
 -17   3   5        9.01        7.34      2.72 o
 -16   3   5       16.92       16.30      4.73 o
 -15   3   5       18.25       20.60      5.02 o
 -14   3   5       31.87       42.22      6.24 o
 -13   3   5      113.02      120.63      8.76 o
 -12   3   5       75.28       78.26      8.02 o
 -11   3   5      115.37      120.65      8.31 o
 -10   3   5      229.59      216.81      6.88 o
  -9   3   5       63.51       68.94      4.10 o
  -8   3   5        0.62        0.84      1.24 o
  -7   3   5      198.17      183.86     11.69 o
  -6   3   5       61.77       62.67      3.47 o
  -5   3   5        5.71        4.52      2.65 o
  -4   3   5        0.03       -0.16      0.95 o
  -3   3   5       48.19       46.45      3.16 o
  -2   3   5      183.60      189.28      5.76 o
  -1   3   5       30.70       34.37      2.68 o
   0   3   5      125.57      123.98      4.46 o
   2   3   5      239.12      250.91      8.63 o
   3   3   5       66.42       67.02      3.96 o
   4   3   5      194.28      192.51      9.29 o
   5   3   5      373.83      368.69      9.54 o
   6   3   5      300.30      296.57      8.46 o
   7   3   5      227.85      231.96      7.29 o
   8   3   5        9.23        6.86      1.84 o
   9   3   5       14.33       13.18      2.28 o
  10   3   5       58.39       51.14      4.08 o
  11   3   5        1.44       -0.11      1.51 o
  12   3   5        0.18       -1.29      1.29 o
  13   3   5        5.82        4.30      1.55 o
  14   3   5        0.70        0.44      1.43 o
  15   3   5        0.56        2.88      2.69 o
  16   3   5        0.65        1.51      2.62 o
 -15   4   5        6.80       11.67      4.54 o
 -14   4   5       16.18        9.13      4.24 o
 -13   4   5       33.04       22.86      5.47 o
 -12   4   5        4.48        7.31      3.44 o
 -11   4   5        4.35        2.18      2.80 o
 -10   4   5        3.75       11.50      3.60 o
  -9   4   5       69.57       64.81      7.24 o
  -8   4   5      225.15      234.55     10.30 o
  -7   4   5        8.97       15.03      2.33 o
  -6   4   5       43.06       49.62      3.78 o
  -5   4   5      193.69      183.11      6.24 o
  -4   4   5      163.57      153.38      5.58 o
  -3   4   5      381.00      365.55      9.49 o
  -2   4   5       16.64       15.78      2.60 o
  -1   4   5       33.56       39.36      3.36 o
   0   4   5     1008.28     1012.20     19.69 o
   1   4   5      188.81      189.35      6.24 o
   2   4   5      157.17      166.00      5.75 o
   3   4   5       19.16       16.66      3.41 o
   4   4   5       12.72       10.21      2.00 o
   5   4   5       83.37       71.21      8.90 o
   6   4   5        6.02        3.26      1.74 o
   7   4   5       11.91        5.77      3.75 o
   8   4   5      134.09      129.37     13.83 o
   9   4   5       81.12       85.83      5.33 o
  10   4   5        0.04       -0.15      1.82 o
  11   4   5       16.97       11.48      2.62 o
  12   4   5        2.11        0.45      1.92 o
  13   4   5       61.49       63.15      5.30 o
  14   4   5       28.57       23.74      3.65 o
  15   4   5        3.28        2.21      2.57 o
 -13   5   5        7.21       14.94      4.97 o
 -12   5   5      142.30      143.36     10.73 o
 -11   5   5      115.68      114.40     11.09 o
 -10   5   5       35.44       40.04      6.65 o
  -9   5   5       41.69       42.70      6.66 o
  -8   5   5       19.11       21.64      4.78 o
  -7   5   5       71.73       70.42      7.90 o
  -6   5   5       29.53       24.65      3.09 o
  -5   5   5        5.19        8.45      2.10 o
  -4   5   5        1.00       -0.57      1.37 o
  -3   5   5       12.00       10.25      2.25 o
  -2   5   5        0.01        0.50      1.39 o
  -1   5   5        2.28        2.67      1.68 o
   0   5   5        7.72        6.28      1.97 o
   1   5   5       56.43       46.57      3.85 o
   2   5   5      195.30      186.91     10.29 o
   3   5   5       74.28       88.04      7.09 o
   4   5   5      131.60      126.30      8.62 o
   5   5   5       66.74       65.06      5.02 o
   6   5   5      213.18      229.97      8.49 o
   7   5   5      285.23      279.80      9.66 o
   8   5   5        0.90       -1.90      1.90 o
   9   5   5        3.65        4.63      2.34 o
  10   5   5       50.90       48.26      4.91 o
  11   5   5        1.12        1.13      2.35 o
  12   5   5        5.39        3.97      2.48 o
 -10   6   5       31.84       41.37      7.33 o
  -9   6   5       11.32        5.98      3.90 o
  -8   6   5       11.96        5.07      3.94 o
  -7   6   5       24.83       22.01      5.27 o
  -6   6   5       46.72       49.93      7.17 o
  -5   6   5       66.27       88.71      5.56 o
  -4   6   5       26.96       32.16      3.74 o
  -3   6   5       23.42       23.62      3.28 o
  -2   6   5       38.76       46.38      5.52 o
  -1   6   5       62.51       65.79      5.09 o
   0   6   5      110.08      114.36      8.28 o
   1   6   5       72.26       72.26      7.85 o
   2   6   5       51.17       73.13      8.11 o
   3   6   5       25.47       36.64      5.85 o
   4   6   5        9.16        7.39      3.40 o
   5   6   5       10.11        5.95      3.39 o
   6   6   5        1.20       -1.65      2.46 o
   7   6   5       11.50        8.14      2.67 o
   8   6   5       13.93       10.95      3.30 o
   9   6   5       18.55       16.46      3.47 o
  -3   7   5        7.31       16.55      5.55 o
  -2   7   5       11.76        6.37      3.92 o
  -1   7   5        2.80        3.44      3.24 o
   0   7   5       16.89       16.57      4.59 o
   1   7   5        5.63       11.62      4.24 o
   2   7   5        6.83       12.40      4.00 o
   3   7   5       30.91       34.83      6.37 o
 -18   0   6       13.29       13.14      2.14 o
 -17   0   6       62.61       64.91      3.56 o
 -16   0   6        0.42        0.70      1.33 o
 -15   0   6        0.98       -1.05      1.06 o
 -14   0   6      127.28      118.96      3.76 o
 -13   0   6      160.22      156.83      4.24 o
 -12   0   6      745.97      747.51     11.78 o
 -11   0   6      217.25      227.41      5.03 o
 -10   0   6     1673.05     1654.33     27.21 o
  -9   0   6      181.35      174.37      4.05 o
  -8   0   6      816.63      820.49     15.79 o
  -7   0   6      245.11      212.89     10.15 o
  -6   0   6     1600.68     1600.10     29.99 o
  -5   0   6     3664.90     3785.79     47.16 o
  -4   0   6       16.61       11.16      1.51 o
  -3   0   6      142.78      114.06      4.25 o
  -2   0   6      283.34      267.23      5.70 o
  -1   0   6       90.70       73.97      4.44 o
   0   0   6        1.46        3.54      1.17 o
   1   0   6      810.18      843.27     14.28 o
   2   0   6      421.46      448.50      8.37 o
   3   0   6      307.98      330.82      6.62 o
   4   0   6        6.76       10.49      1.30 o
   5   0   6       22.74       17.95      1.46 o
   6   0   6      100.50      106.68      3.27 o
   7   0   6      210.20      205.96      4.97 o
   8   0   6     1409.00     1307.37     27.05 o
   9   0   6      571.23      535.49     14.42 o
  10   0   6      152.66      162.05      4.56 o
  11   0   6      217.96      215.64      5.58 o
  12   0   6      112.29      113.77      4.33 o
  13   0   6      137.07      128.98      4.34 o
  14   0   6       22.08       20.47      2.71 o
  15   0   6        0.07        0.60      1.18 o
  16   0   6        4.73        2.89      1.48 o
  17   0   6        9.24        7.05      1.79 o
 -18   1   6       15.20       17.77      2.49 o
 -17   1   6       27.74       27.12      1.72 o
 -16   1   6       27.07       25.95      1.61 o
 -15   1   6       55.67       56.89      2.09 o
 -14   1   6       48.43       51.08      1.86 o
 -13   1   6       87.02       89.93      2.29 o
 -12   1   6       88.14       88.57      3.70 o
 -11   1   6      223.68      228.30      3.47 o
 -10   1   6      432.12      430.65      5.25 o
  -9   1   6       75.16       69.47      1.70 o
  -8   1   6       24.53       24.87      1.35 o
  -7   1   6       17.55       17.23      1.00 o
  -6   1   6       50.26       50.09      1.46 o
  -5   1   6       15.43       11.66      0.66 o
  -4   1   6     1107.89     1191.81     11.08 o
  -3   1   6      955.30      981.55      9.19 o
  -2   1   6      234.63      214.30      9.56 o
  -1   1   6      668.39      636.29      9.06 o
   0   1   6     1140.64     1146.73     13.35 o
   1   1   6       41.23       25.51      1.52 o
   2   1   6      278.32      234.95      3.66 o
   3   1   6     2173.55     2304.52     20.24 o
   4   1   6      721.33      715.38      6.03 o
   5   1   6      871.50      824.09      8.06 o
   6   1   6      267.04      277.96      4.08 o
   7   1   6      220.19      222.93      3.68 o
   8   1   6     1313.19     1309.86     15.15 o
   9   1   6        0.91        1.28      0.62 o
  10   1   6      174.41      178.46      3.04 o
  11   1   6        0.66        0.14      0.83 o
  12   1   6       25.06       27.06      1.49 o
  13   1   6        1.87        1.74      0.77 o
  14   1   6       45.97       52.16      2.00 o
  15   1   6       60.35       58.66      2.74 o
  16   1   6        1.85        3.16      1.30 o
  17   1   6        2.39        2.02      1.11 o
 -18   2   6        0.49       -1.57      1.57 o
 -17   2   6        9.85        8.41      1.93 o
 -16   2   6        3.62        4.86      1.70 o
 -15   2   6       12.04       12.32      1.35 o
 -14   2   6        0.82       -0.79      0.79 o
 -13   2   6       11.74       12.11      1.24 o
 -12   2   6        0.42       -0.40      0.67 o
 -11   2   6       48.46       48.12      1.79 o
 -10   2   6      184.17      191.95      3.86 o
  -9   2   6      421.35      421.39      6.40 o
  -8   2   6      575.79      586.54      8.09 o
  -7   2   6      207.84      192.30      3.94 o
  -6   2   6      700.26      687.03     10.01 o
  -5   2   6      720.59      730.79      9.34 o
  -4   2   6      659.47      659.33      8.47 o
  -3   2   6      455.27      466.73      5.48 o
  -2   2   6      225.11      252.28      3.34 o
  -1   2   6      137.81      134.28      2.13 o
   0   2   6      440.07      501.62      7.36 o
   1   2   6       17.89       16.73      0.72 o
   2   2   6       38.26       42.49      1.87 o
   3   2   6      110.35      116.65      4.78 o
   4   2   6        2.48        1.86      0.51 o
   5   2   6       30.54       40.73      1.67 o
   6   2   6      346.27      356.45      6.14 o
   7   2   6      294.81      300.55      5.53 o
   8   2   6      146.92      140.40      3.45 o
   9   2   6      381.52      389.34      6.92 o
  10   2   6      309.64      314.57      6.06 o
  11   2   6       40.56       42.56      2.19 o
  12   2   6       43.61       49.91      3.08 o
  13   2   6       69.77       61.40      2.99 o
  14   2   6       21.70       18.95      1.98 o
  15   2   6       17.91       18.85      1.99 o
  16   2   6        3.13        5.50      1.32 o
  17   2   6        1.00        0.94      1.90 o
 -17   3   6       14.82       13.88      3.20 o
 -16   3   6       11.98       10.30      2.81 o
 -15   3   6       19.42       18.29      3.02 o
 -14   3   6        7.25        2.80      3.35 o
 -13   3   6       20.76        6.65      3.59 o
 -12   3   6       52.25       41.64      6.18 o
 -11   3   6       48.72       63.52      7.25 o
 -10   3   6       73.68       75.10      5.89 o
  -9   3   6       46.63       40.75      3.42 o
  -8   3   6        6.19        1.58      1.44 o
  -7   3   6        1.90        2.31      1.46 o
  -6   3   6       13.44       14.74      2.18 o
  -5   3   6       19.92       24.60      2.65 o
  -4   3   6      182.76      188.12      6.02 o
  -3   3   6      302.56      317.37      8.27 o
  -2   3   6      200.47      187.08      5.87 o
  -1   3   6      123.60      124.75      4.70 o
   0   3   6       62.74       82.74     12.50 o
   1   3   6      271.02      268.71      9.64 o
   2   3   6      296.56      317.33     10.43 o
   3   3   6      159.53      162.59      5.76 o
   4   3   6      203.63      213.16      9.75 o
   5   3   6      187.01      227.08     10.35 o
   6   3   6      200.93      207.58      9.86 o
   7   3   6      161.80      156.45      8.53 o
   8   3   6       47.71       48.26      3.90 o
   9   3   6        3.78        3.49      1.25 o
  10   3   6        0.12       -1.05      1.05 o
  11   3   6        0.01        0.68      1.23 o
  12   3   6        5.41        4.26      1.81 o
  13   3   6        3.05        5.90      1.89 o
  14   3   6        3.17        0.24      2.26 o
  15   3   6        8.61        7.10      3.11 o
  16   3   6        0.03       -2.41      2.41 o
 -15   4   6        0.12        4.80      4.03 o
 -14   4   6        0.93       -1.07      3.19 o
 -13   4   6        2.48        0.19      2.66 o
 -12   4   6       14.22       14.11      4.58 o
 -11   4   6        9.37        3.73      2.98 o
 -10   4   6       23.77       12.62      3.80 o
  -9   4   6       35.87       46.28      4.06 o
  -8   4   6       47.87       44.90      7.63 o
  -7   4   6      196.45      184.76      6.62 o
  -6   4   6       78.26       85.58      4.54 o
  -5   4   6       45.29       46.91      3.76 o
  -4   4   6       53.63       52.04      5.83 o
  -3   4   6       22.03       18.94      2.47 o
  -2   4   6      154.96      158.38      5.88 o
  -1   4   6        0.03       -0.50      1.21 o
   0   4   6       25.65       22.48      2.63 o
   1   4   6       57.93       60.49      4.09 o
   2   4   6       13.10       16.75      2.32 o
   3   4   6        0.83        1.30      1.92 o
   4   4   6        6.23        3.51      2.28 o
   5   4   6       36.37       31.05      5.01 o
   6   4   6        1.52        1.10      2.17 o
   7   4   6        9.09        7.25      2.78 o
   8   4   6      175.09      158.37      6.72 o
   9   4   6       24.85       29.92      3.57 o
  10   4   6        1.24        0.62      1.77 o
  11   4   6       52.71       48.34      4.61 o
  12   4   6       16.32       17.40      4.71 o
  13   4   6        2.59        0.31      3.52 o
  14   4   6        4.31        7.29      2.69 o
 -13   5   6        0.02        0.91      3.46 o
 -12   5   6        5.35        2.21      3.34 o
 -11   5   6        2.61        1.69      3.23 o
 -10   5   6        0.56       -1.32      2.66 o
  -9   5   6        2.01        1.39      2.86 o
  -8   5   6        0.53       -2.41      2.44 o
  -7   5   6        0.19       -1.47      1.47 o
  -6   5   6        2.18        3.68      1.96 o
  -5   5   6       23.60       24.70      5.14 o
  -4   5   6        0.17        0.02      1.60 o
  -3   5   6        6.27        7.02      2.02 o
  -2   5   6       70.60       81.45      4.68 o
  -1   5   6        2.87        2.78      1.73 o
   0   5   6        7.33        4.15      1.83 o
   1   5   6       86.61       87.05      6.90 o
   2   5   6       58.30       51.14      6.27 o
   3   5   6        1.09       -0.12      2.30 o
   4   5   6       11.08        7.66      3.03 o
   5   5   6        3.83        2.85      2.68 o
   6   5   6       86.22       81.68      8.36 o
   7   5   6       46.53       34.83      5.71 o
   8   5   6       62.58       63.88      7.59 o
   9   5   6        7.97       11.21      4.03 o
  10   5   6       34.86       29.44      5.58 o
  11   5   6        0.01       -1.63      1.89 o
  12   5   6        0.00        0.26      2.10 o
  -9   6   6        6.84        7.57      4.36 o
  -8   6   6        3.47       -1.56      3.40 o
  -7   6   6       17.64       16.12      4.86 o
  -6   6   6        0.24       -0.19      3.17 o
  -5   6   6       17.62       19.41      3.19 o
  -4   6   6       18.07       14.06      2.82 o
  -3   6   6        6.22        4.00      3.82 o
  -2   6   6        1.14        1.25      1.81 o
  -1   6   6        1.42        4.54      3.02 o
   0   6   6        4.89        0.62      2.69 o
   1   6   6        7.02        7.06      3.61 o
   2   6   6        1.08        2.36      3.08 o
   3   6   6       16.41       23.86      5.06 o
   4   6   6        0.00        2.67      3.08 o
   5   6   6        0.46        1.32      2.60 o
   6   6   6        3.65        2.74      2.98 o
   7   6   6        1.01        1.11      2.81 o
   8   6   6       10.63        4.08      3.69 o
 -18   1   7        1.92        1.63      1.34 o
 -17   1   7        0.65        1.61      1.61 o
 -16   1   7        3.96        2.99      0.98 o
 -15   1   7        1.20        1.50      0.87 o
 -14   1   7       13.73       13.95      1.36 o
 -13   1   7        0.01       -0.68      0.68 o
 -12   1   7       30.26       30.46      1.44 o
 -11   1   7       20.85       19.62      1.17 o
 -10   1   7        9.49        7.93      0.83 o
  -9   1   7        1.08        0.57      0.57 o
  -8   1   7        2.30        2.52      0.59 o
  -7   1   7       87.75       92.76      2.11 o
  -6   1   7        0.58        1.44      0.61 o
  -5   1   7       14.05       11.83      0.88 o
  -4   1   7       49.79       51.85      2.04 o
  -3   1   7      142.56      142.73      1.95 o
  -2   1   7      414.68      411.90      4.28 o
  -1   1   7        0.02        0.29      0.28 o
   0   1   7       14.55       14.26      0.65 o
   1   1   7        1.40        3.93      0.55 o
   2   1   7       30.65       29.94      0.80 o
   3   1   7      117.21      122.89      1.68 o
   4   1   7       22.14       24.74      0.93 o
   5   1   7        0.08        0.13      0.40 o
   6   1   7       10.38       10.30      0.72 o
   7   1   7       22.50       21.24      1.02 o
   8   1   7       96.57       97.93      1.94 o
   9   1   7       96.95       91.72      1.92 o
  10   1   7       15.67       16.51      1.07 o
  11   1   7        1.42        0.02      0.66 o
  12   1   7        8.25        6.44      0.86 o
  13   1   7        0.07        0.67      0.68 o
  14   1   7       34.20       32.88      1.95 o
  15   1   7        9.89       11.99      1.88 o
  16   1   7        5.18        5.58      1.22 o
  17   1   7        3.80        3.94      1.20 o
 -17   2   7        0.52        2.99      1.83 o
 -16   2   7       26.95       21.26      2.52 o
 -15   2   7       18.10       19.82      1.63 o
 -14   2   7        0.52       -0.10      0.90 o
 -13   2   7       13.57       16.48      1.35 o
 -12   2   7       18.41       17.13      1.48 o
 -11   2   7       11.40       10.94      1.21 o
 -10   2   7       22.00       25.49      1.92 o
  -9   2   7       84.51       78.19      2.41 o
  -8   2   7       76.50       77.48      2.32 o
  -7   2   7       81.63       82.19      2.33 o
  -6   2   7      131.51      130.85      4.16 o
  -5   2   7       89.65       92.09      2.34 o
  -4   2   7        9.13        7.69      1.10 o
  -3   2   7        7.47        5.93      1.18 o
  -2   2   7       13.46       18.01      1.34 o
  -1   2   7      134.29      148.55      3.18 o
   0   2   7      118.87      128.90      2.90 o
   1   2   7       27.45       23.22      1.18 o
   2   2   7       75.51       70.67      2.15 o
   3   2   7       26.12       23.07      1.09 o
   4   2   7      142.58      143.96      3.78 o
   5   2   7       59.39       65.85      2.24 o
   6   2   7        1.35        0.60      0.67 o
   7   2   7       72.24       70.44      2.39 o
   8   2   7      135.87      142.36      3.63 o
   9   2   7       13.28       13.61      1.38 o
  10   2   7       16.45       16.41      1.53 o
  11   2   7      136.20      130.89      3.67 o
  12   2   7        1.74        0.19      1.34 o
  13   2   7        6.82        3.40      1.46 o
  14   2   7        5.12        5.05      2.32 o
  15   2   7        3.32        4.40      1.38 o
  16   2   7        4.48        5.08      1.37 o
 -16   3   7       31.65       32.95      4.00 o
 -15   3   7       22.13       21.66      3.25 o
 -14   3   7        6.17        9.14      2.42 o
 -13   3   7        1.35        1.10      1.83 o
 -12   3   7       16.79       18.84      4.46 o
 -11   3   7        9.55        9.63      2.28 o
 -10   3   7        4.72        2.19      2.22 o
  -9   3   7      209.41      173.16      6.38 o
  -8   3   7       14.29       14.91      2.36 o
  -7   3   7      291.29      281.26      8.22 o
  -6   3   7       29.51       32.50      3.12 o
  -5   3   7      152.11      163.28      5.86 o
  -4   3   7       58.91       65.38      9.41 o
  -3   3   7      703.12      714.91     14.96 o
  -2   3   7     2998.73     2981.80     49.49 o
  -1   3   7      164.53      153.56      5.46 o
   0   3   7        0.54       -0.37      1.39 o
   1   3   7      341.91      369.30      9.03 o
   2   3   7       96.69       95.89      4.09 o
   3   3   7      229.84      214.19      9.74 o
   4   3   7       82.99       78.37      3.59 o
   5   3   7       12.09       10.22      1.76 o
   6   3   7      137.55      143.36      5.14 o
   7   3   7        5.02        5.31      1.57 o
   8   3   7        2.06        3.79      1.51 o
   9   3   7        2.53        4.02      1.54 o
  10   3   7        5.59        5.06      1.68 o
  11   3   7       93.56       98.77      4.81 o
  12   3   7       24.00       28.98      3.48 o
  13   3   7        1.23        0.95      2.12 o
  14   3   7       54.79       52.14      5.68 o
  15   3   7       17.59       12.53      3.57 o
 -15   4   7       21.51       11.35      4.85 o
 -14   4   7       10.38       13.82      4.73 o
 -13   4   7       14.02        9.79      4.33 o
 -12   4   7       28.67       35.51      6.19 o
 -11   4   7       10.33       15.04      4.24 o
 -10   4   7       21.87       19.74      4.60 o
  -9   4   7      124.37      124.19     10.60 o
  -8   4   7       91.21       86.88      5.07 o
  -7   4   7       99.88       97.51      4.98 o
  -6   4   7       98.61      106.38      6.24 o
  -5   4   7       70.99       66.10      5.20 o
  -4   4   7       69.36       71.08      4.32 o
  -3   4   7        8.56        7.56      1.93 o
  -2   4   7        0.01        1.08      1.58 o
  -1   4   7       79.34       81.93      4.26 o
   0   4   7       98.41       97.81      4.67 o
   1   4   7       33.51       33.73      3.23 o
   2   4   7       68.48       59.94      6.35 o
   3   4   7       44.63       44.31      5.62 o
   4   4   7      140.87      119.91      7.88 o
   5   4   7       75.10       79.72      6.49 o
   6   4   7        7.35       15.55      3.94 o
   7   4   7       85.01       80.54      7.95 o
   8   4   7       87.91       74.67      7.66 o
   9   4   7       55.31       50.33      6.62 o
  10   4   7       68.81       75.09      7.99 o
  11   4   7       56.46       72.03      8.01 o
  12   4   7        4.19        2.40      2.97 o
  13   4   7        0.17        2.50      3.08 o
 -12   5   7       13.00       18.06      5.48 o
 -11   5   7       26.32       41.52      7.00 o
 -10   5   7        5.11        6.33      3.84 o
  -9   5   7        0.06        7.96      3.90 o
  -8   5   7        9.84       18.08      4.85 o
  -7   5   7       55.67       55.28      9.33 o
  -6   5   7        6.52       10.02      3.07 o
  -5   5   7       52.55       55.16      4.56 o
  -4   5   7      151.19      173.97      6.93 o
  -3   5   7      204.93      214.85      7.75 o
  -2   5   7      241.87      254.07     13.66 o
  -1   5   7       89.42      104.09      5.45 o
   0   5   7       71.55       74.43      7.52 o
   1   5   7       18.12       17.91      4.11 o
   2   5   7       39.78       42.90      5.86 o
   3   5   7       63.26       64.20      7.16 o
   4   5   7        2.35        6.67      3.02 o
   5   5   7        3.74        4.00      2.81 o
   6   5   7        3.01        6.90      3.30 o
   7   5   7        8.74        5.89      3.45 o
   8   5   7       49.31       47.42      6.75 o
   9   5   7       21.45       24.19      5.20 o
  10   5   7       29.37       20.37      5.10 o
  11   5   7       15.09       16.90      4.92 o
  -8   6   7       29.19       31.53      6.25 o
  -7   6   7       14.68       23.63      5.73 o
  -6   6   7       32.89       30.98      6.28 o
  -5   6   7       31.98       31.98      8.31 o
  -4   6   7       25.64       33.68      4.07 o
  -3   6   7        0.83       -1.37      1.88 o
  -2   6   7        3.37        3.42      2.25 o
  -1   6   7       11.86       12.77      4.12 o
   0   6   7       26.38       27.01      5.24 o
   1   6   7       18.26       23.49      5.14 o
   2   6   7       16.32       15.37      4.32 o
   3   6   7       13.43       20.24      5.14 o
   4   6   7       42.57       47.36      7.22 o
   5   6   7       33.15       23.34      5.24 o
   6   6   7        1.64        0.33      2.66 o
   7   6   7       20.47       19.86      5.05 o
 -17   0   8       74.93       73.78      3.89 o
 -16   0   8       39.07       37.65      2.65 o
 -15   0   8       93.73       99.42      4.56 o
 -14   0   8       47.82       50.08      2.88 o
 -13   0   8      433.52      434.69      9.24 o
 -12   0   8      328.35      344.60      6.89 o
 -11   0   8       52.57       47.31      2.57 o
 -10   0   8       39.72       40.56      3.49 o
  -9   0   8       76.22       79.98      2.78 o
  -8   0   8      109.51      112.87      3.23 o
  -7   0   8      123.30      117.90      4.19 o
  -6   0   8      327.14      364.00      8.19 o
  -5   0   8       15.83       15.91      2.12 o
  -4   0   8      119.05      147.76      5.68 o
  -3   0   8      246.88      247.27      6.00 o
  -2   0   8      435.73      440.88      8.96 o
  -1   0   8      209.63      175.22      8.58 o
   0   0   8     1484.54     1479.90     37.20 o
   1   0   8     3721.28     3964.40     61.18 o
   2   0   8      103.89       82.85      3.09 o
   3   0   8      343.68      311.37      6.87 o
   4   0   8      696.11      720.19     13.10 o
   5   0   8      427.62      426.90      8.71 o
   6   0   8     1025.44     1036.79     14.47 o
   7   0   8      360.64      374.38      6.90 o
   8   0   8       45.94       47.05      7.34 o
   9   0   8     1255.66     1205.01     20.33 o
  10   0   8       16.45       15.68      2.21 o
  11   0   8        0.15        0.64      1.11 o
  12   0   8        1.26        3.00      1.26 o
  13   0   8        7.54        7.82      1.81 o
  14   0   8       50.92       57.42      5.19 o
  15   0   8       20.87       22.91      3.41 o
  16   0   8       74.65       81.31      3.81 o
 -17   1   8        1.91        1.00      1.47 o
 -16   1   8       11.69       14.74      1.73 o
 -15   1   8        0.96        1.09      0.96 o
 -14   1   8       23.82       20.41      1.33 o
 -13   1   8      242.04      232.91      3.79 o
 -12   1   8      283.34      282.50      5.44 o
 -11   1   8        0.24       -0.17      0.60 o
 -10   1   8      155.58      157.68      2.82 o
  -9   1   8      212.46      217.13      3.33 o
  -8   1   8      314.73      321.19      4.24 o
  -7   1   8      358.47      374.19      4.64 o
  -6   1   8       46.38       41.77      1.41 o
  -5   1   8      523.95      463.37     19.23 o
  -4   1   8      947.81      922.62     22.61 o
  -3   1   8      596.89      594.97      6.76 o
  -2   1   8      655.56      647.78      7.79 o
  -1   1   8      724.23      732.73      7.42 o
   0   1   8      214.20      213.80      3.11 o
   1   1   8        2.63        2.69      0.47 o
   2   1   8        7.49        8.00      0.61 o
   3   1   8       22.88       21.36      0.92 o
   4   1   8      140.54      141.02      3.68 o
   5   1   8      138.39      128.81      2.13 o
   6   1   8      133.03      127.22      2.35 o
   7   1   8      155.72      155.24      2.70 o
   8   1   8       38.11       37.73      1.47 o
   9   1   8       15.39       14.46      1.01 o
  10   1   8      122.54      119.81      3.23 o
  11   1   8      102.77      102.31      2.48 o
  12   1   8      108.13      115.83      3.51 o
  13   1   8       83.49       78.42      4.41 o
  14   1   8       33.08       32.77      2.25 o
  15   1   8       75.98       76.80      3.44 o
  16   1   8       32.18       29.72      2.27 o
 -17   2   8       32.17       32.60      3.96 o
 -16   2   8       11.28        8.24      2.18 o
 -15   2   8       75.47       79.09      2.83 o
 -14   2   8      161.48      180.34      4.15 o
 -13   2   8       59.82       64.42      3.84 o
 -12   2   8       54.85       53.18      2.37 o
 -11   2   8       64.98       65.87      2.56 o
 -10   2   8        7.50        9.68      1.63 o
  -9   2   8        0.10        0.28      0.76 o
  -8   2   8       61.24       52.87      2.10 o
  -7   2   8       27.14       22.35      1.49 o
  -6   2   8        8.69        8.92      1.04 o
  -5   2   8        2.39        1.60      0.72 o
  -4   2   8       35.69       36.68      1.66 o
  -3   2   8        5.80        5.62      0.88 o
  -2   2   8       54.85       48.71      4.75 o
  -1   2   8      874.76      865.30     12.39 o
   0   2   8      548.83      557.77      7.71 o
   1   2   8      607.00      625.51      8.41 o
   2   2   8      302.35      297.46      4.80 o
   3   2   8      317.72      304.81      4.89 o
   4   2   8      566.36      567.72      7.76 o
   5   2   8      173.87      173.17      5.15 o
   6   2   8       67.28       73.93      2.71 o
   7   2   8       11.03        9.10      1.05 o
   8   2   8       28.13       29.46      1.67 o
   9   2   8       89.19       90.11      2.60 o
  10   2   8       23.66       24.83      1.65 o
  11   2   8       33.88       33.28      2.13 o
  12   2   8        0.41        0.99      1.06 o
  13   2   8        2.83        4.38      1.20 o
  14   2   8        0.61        1.18      1.07 o
  15   2   8        5.23        6.43      1.37 o
 -16   3   8        2.71       -0.87      2.25 o
 -15   3   8        0.42       -1.42      2.10 o
 -14   3   8        2.99       -0.23      1.99 o
 -13   3   8       13.51       13.71      2.66 o
 -12   3   8       42.10       39.02      4.37 o
 -11   3   8       69.96       79.36      5.92 o
 -10   3   8       50.07       44.38      3.95 o
  -9   3   8       50.09       49.12      3.13 o
  -8   3   8       68.24       77.42      3.44 o
  -7   3   8       79.82       91.26      3.52 o
  -6   3   8      159.84      162.76      6.19 o
  -5   3   8      103.76      104.26      3.64 o
  -4   3   8       65.74       69.34      3.06 o
  -3   3   8      260.50      248.41      6.07 o
  -2   3   8      266.52      270.18      5.94 o
  -1   3   8      176.32      166.66      4.41 o
   0   3   8       50.66       50.53      4.70 o
   1   3   8        0.49        2.07      1.05 o
   2   3   8       15.39       19.34      2.05 o
   3   3   8        0.00       -0.61      0.85 o
   4   3   8       45.97       52.58      2.58 o
   5   3   8       40.55       39.68      2.44 o
   6   3   8       38.81       33.25      2.93 o
   7   3   8       17.61       17.60      2.86 o
   8   3   8       16.31       17.93      2.87 o
   9   3   8       22.51       17.63      3.68 o
  10   3   8       26.80       25.99      4.04 o
  11   3   8       40.79       39.40      3.80 o
  12   3   8       35.19       36.99      3.51 o
  13   3   8       31.69       22.23      4.04 o
  14   3   8       13.43        9.76      3.34 o
 -14   4   8        7.45        2.27      3.81 o
 -13   4   8       28.75       32.41      6.27 o
 -12   4   8       12.31       14.83      4.51 o
 -11   4   8        0.66        0.97      2.70 o
 -10   4   8        3.03        0.32      2.96 o
  -9   4   8        9.06        4.60      2.73 o
  -8   4   8        0.00        0.11      1.68 o
  -7   4   8        0.96       -0.76      1.60 o
  -6   4   8        0.57        2.40      1.83 o
  -5   4   8        0.37       -0.79      1.58 o
  -4   4   8        6.06        2.39      1.67 o
  -3   4   8       28.80       28.09      3.23 o
  -2   4   8       61.14       66.38      4.66 o
  -1   4   8       31.64       39.93      3.58 o
   0   4   8       68.20       68.59      4.92 o
   1   4   8       36.73       36.70      6.78 o
   2   4   8      144.79      142.04      8.56 o
   3   4   8      111.11      103.40      7.44 o
   4   4   8       16.46       14.25      3.69 o
   5   4   8       33.80       36.89      5.44 o
   6   4   8       13.92        8.62      3.30 o
   7   4   8       20.59       22.98      4.62 o
   8   4   8       20.28       29.83      5.05 o
   9   4   8        4.75        5.08      3.01 o
  10   4   8        4.22        4.16      2.84 o
  11   4   8        3.29        2.92      2.94 o
  12   4   8        6.50       14.38      4.47 o
  13   4   8        0.09        3.21      3.22 o
 -11   5   8       63.43       82.26      9.93 o
 -10   5   8        4.91        4.85      3.88 o
  -9   5   8        0.41       -2.30      2.30 o
  -8   5   8        3.82        3.65      2.24 o
  -7   5   8        7.06        7.79      2.46 o
  -6   5   8       41.39       46.50      4.40 o
  -5   5   8        2.60        2.93      2.77 o
  -4   5   8        0.13        6.03      2.15 o
  -3   5   8       21.84       19.64      2.98 o
  -2   5   8       16.53       19.36      3.02 o
  -1   5   8        9.26        6.34      2.19 o
   0   5   8        4.22        8.46      3.37 o
   1   5   8        1.15        2.56      2.76 o
   2   5   8        0.18        0.66      2.40 o
   3   5   8        0.00       -0.53      2.07 o
   4   5   8        0.81        1.99      2.41 o
   5   5   8        1.83       -0.71      2.40 o
   6   5   8       11.65        6.33      3.63 o
   7   5   8        2.86        2.18      3.10 o
   8   5   8        0.00        0.09      2.78 o
   9   5   8       12.48        5.05      3.54 o
  10   5   8        0.61        0.02      3.22 o
  -7   6   8        3.06        5.73      3.96 o
  -6   6   8       10.89       13.70      3.10 o
  -5   6   8        0.76       -1.99      2.06 o
  -4   6   8       16.94       16.46      3.16 o
  -3   6   8        1.65        3.13      2.31 o
  -2   6   8        0.28       -2.49      2.57 o
  -1   6   8       20.47       14.73      4.37 o
   0   6   8        1.12        0.14      2.99 o
   1   6   8       19.99       19.50      4.68 o
   2   6   8       22.38       20.31      4.95 o
   3   6   8       10.00       11.82      4.09 o
   4   6   8        0.53       -1.21      2.71 o
   5   6   8        2.32        2.01      3.16 o
   6   6   8       17.90       16.42      4.88 o
 -17   1   9        0.91        0.30      1.26 o
 -16   1   9        4.18        3.34      1.25 o
 -15   1   9       19.30       20.89      1.75 o
 -14   1   9       19.24       18.67      1.29 o
 -13   1   9       38.92       35.77      1.93 o
 -12   1   9       18.08       18.47      1.25 o
 -11   1   9      137.12      141.71      2.77 o
 -10   1   9        0.58       -0.20      0.63 o
  -9   1   9        6.61        7.35      0.81 o
  -8   1   9        1.76        0.59      0.59 o
  -7   1   9       14.86       13.88      0.95 o
  -6   1   9       79.17       79.91      1.83 o
  -5   1   9        9.48       10.89      0.81 o
  -4   1   9        0.50        1.14      0.50 o
  -3   1   9       31.90       37.97      1.28 o
  -2   1   9        2.91        3.06      0.68 o
  -1   1   9        3.76        4.91      0.70 o
   0   1   9       20.85       23.25      0.98 o
   1   1   9        6.00        7.41      0.64 o
   2   1   9       70.92       77.33      1.60 o
   3   1   9       12.77       13.53      0.81 o
   4   1   9       27.32       26.14      1.08 o
   5   1   9       12.43       12.74      0.83 o
   6   1   9        7.77        8.38      0.79 o
   7   1   9      144.39      146.52      2.65 o
   8   1   9        6.23        5.03      0.75 o
   9   1   9        2.93        1.44      0.69 o
  10   1   9        3.07        1.28      1.00 o
  11   1   9        0.31       -0.21      1.15 o
  12   1   9       21.27       20.19      2.20 o
  13   1   9        0.41        0.09      1.02 o
  14   1   9        4.23        2.62      1.23 o
  15   1   9        2.82        3.64      1.32 o
 -16   2   9        0.14       -1.48      1.48 o
 -15   2   9       16.12       21.33      1.81 o
 -14   2   9       12.90       14.73      1.83 o
 -13   2   9       27.74       25.09      1.90 o
 -12   2   9       12.30       12.57      1.46 o
 -11   2   9        7.04        5.70      1.17 o
 -10   2   9       30.54       25.27      1.98 o
  -9   2   9       45.75       44.64      2.14 o
  -8   2   9       28.46       24.98      1.88 o
  -7   2   9       24.93       26.58      1.68 o
  -6   2   9       65.89       66.28      2.30 o
  -5   2   9      146.07      155.20      4.41 o
  -4   2   9      112.86      121.52      3.14 o
  -3   2   9      249.13      249.90      4.54 o
  -2   2   9      120.85      117.33      5.57 o
  -1   2   9      636.79      649.15      8.92 o
   0   2   9       12.01       12.40      1.16 o
   1   2   9       58.87       59.10      2.05 o
   2   2   9       43.18       49.40      1.89 o
   3   2   9      117.06      111.71      2.77 o
   4   2   9      165.63      152.31      4.67 o
   5   2   9        0.00       -0.08      0.72 o
   6   2   9        3.43        0.78      0.85 o
   7   2   9        0.01       -0.11      0.81 o
   8   2   9        5.90        6.24      1.15 o
   9   2   9       15.86       17.48      1.43 o
  10   2   9       10.05        8.99      1.16 o
  11   2   9        2.18        1.69      1.00 o
  12   2   9        8.79        8.10      1.39 o
  13   2   9        4.15        7.18      1.68 o
  14   2   9        0.09       -0.19      1.29 o
  15   2   9        7.12        6.44      3.27 o
 -15   3   9        2.39        0.18      2.24 o
 -14   3   9        9.48        9.53      2.66 o
 -13   3   9       10.08        8.03      2.43 o
 -12   3   9       46.76       50.72      3.47 o
 -11   3   9       95.48       97.02      4.25 o
 -10   3   9      105.44       98.85      5.39 o
  -9   3   9       94.27       95.04      3.87 o
  -8   3   9        4.23        7.15      1.75 o
  -7   3   9       40.52       36.09      2.69 o
  -6   3   9       60.56       59.73      3.17 o
  -5   3   9       51.68       53.76      3.10 o
  -4   3   9       44.42       42.05      2.69 o
  -3   3   9      175.64      161.54      4.58 o
  -2   3   9       38.38       35.63      2.45 o
  -1   3   9      287.99      285.20      6.35 o
   0   3   9       20.23       19.21      1.97 o
   1   3   9       14.70       16.04      1.77 o
   2   3   9      155.48      158.12      4.42 o
   3   3   9       20.14       23.60      2.58 o
   4   3   9        0.36        1.08      1.28 o
   5   3   9      365.41      350.24     10.24 o
   6   3   9      192.79      194.34      5.13 o
   7   3   9       19.31       23.03      2.12 o
   8   3   9       67.29       64.60      3.32 o
   9   3   9       62.97       72.02      3.39 o
  10   3   9        3.59        4.13      1.44 o
  11   3   9        0.01        1.11      1.37 o
  12   3   9       67.87       58.50      4.47 o
  13   3   9        0.29       -1.57      1.57 o
  14   3   9        0.19        2.44      1.92 o
 -13   4   9       44.10       52.31      7.77 o
 -12   4   9        5.65        0.70      3.14 o
 -11   4   9        3.90       -1.32      2.64 o
 -10   4   9       13.85        7.52      2.52 o
  -9   4   9       34.77       31.66      5.11 o
  -8   4   9        2.16        0.54      1.83 o
  -7   4   9       37.65       44.19      8.10 o
  -6   4   9       53.64       66.61      5.91 o
  -5   4   9      145.72      148.26      6.41 o
  -4   4   9      125.87      122.43      5.73 o
  -3   4   9       59.13       46.24      4.26 o
  -2   4   9       94.70       95.36      4.94 o
  -1   4   9      376.71      387.55     10.60 o
   0   4   9       72.29       85.46      8.16 o
   1   4   9      114.72      120.47      8.01 o
   2   4   9       41.80       42.06      5.57 o
   3   4   9      108.68      128.34      8.54 o
   4   4   9      146.25      150.29      9.32 o
   5   4   9        3.47        5.49      2.80 o
   6   4   9        0.03       -0.15      2.40 o
   7   4   9        0.45        1.94      2.72 o
   8   4   9       13.61       19.37      4.50 o
   9   4   9       19.19       27.83      5.03 o
  10   4   9        2.83        4.71      3.12 o
  11   4   9        2.71        5.75      3.41 o
  12   4   9       13.22       14.07      4.31 o
 -10   5   9       18.07       26.04      6.17 o
  -9   5   9       18.51       11.31      4.62 o
  -8   5   9       37.96       34.04      4.21 o
  -7   5   9       40.12       49.89      4.86 o
  -6   5   9       54.70       63.25      5.20 o
  -5   5   9        0.01        2.30      2.07 o
  -4   5   9        0.11        0.57      1.93 o
  -3   5   9       23.40       27.48      4.00 o
  -2   5   9        4.95        3.51      2.05 o
  -1   5   9        1.09       -2.23      2.39 o
   0   5   9        5.70        6.83      3.27 o
   1   5   9        1.71        2.29      2.87 o
   2   5   9       67.10       80.98      8.21 o
   3   5   9       31.57       34.71      5.74 o
   4   5   9       26.48       25.44      4.91 o
   5   5   9       65.92       77.60      8.31 o
   6   5   9       66.73       59.34      7.43 o
   7   5   9      128.50      147.27     10.35 o
   8   5   9       25.99       33.00      6.14 o
   9   5   9        0.60       -0.08      2.93 o
  -5   6   9       15.90       21.57      3.75 o
  -4   6   9       17.79       24.21      3.82 o
  -3   6   9       18.39       22.22      5.05 o
  -2   6   9       19.54       22.71      5.28 o
  -1   6   9       20.69       16.17      4.75 o
   0   6   9       57.87       44.53      6.58 o
   1   6   9       67.58       67.74      8.10 o
   2   6   9       30.34       52.30      7.30 o
   3   6   9       22.30       20.50      5.24 o
   4   6   9       10.49        5.90      3.76 o
 -16   0  10        0.69        0.29      1.37 o
 -15   0  10        2.13        0.57      1.62 o
 -14   0  10        0.60        1.53      1.59 o
 -13   0  10       10.72       11.44      1.99 o
 -12   0  10        7.75        5.72      3.04 o
 -11   0  10       25.37       26.02      2.94 o
 -10   0  10       58.90       55.96      5.16 o
  -9   0  10      179.07      175.44      4.47 o
  -8   0  10      344.91      348.71      7.30 o
  -7   0  10      459.31      457.33      8.79 o
  -6   0  10      496.32      501.86      8.54 o
  -5   0  10      396.43      396.73      7.14 o
  -4   0  10      448.14      427.36      9.51 o
  -3   0  10      457.52      458.38      7.77 o
  -2   0  10       75.38       74.95      2.59 o
  -1   0  10       72.98       69.71      3.69 o
   0   0  10       58.85       61.16      2.32 o
   1   0  10      131.66      128.36      4.84 o
   2   0  10      210.65      224.16      4.66 o
   3   0  10        7.74        8.76      1.20 o
   4   0  10        7.10        4.85      1.02 o
   5   0  10       36.84       39.04      2.12 o
   6   0  10        0.09        0.13      0.87 o
   7   0  10        4.99        5.43      1.34 o
   8   0  10      650.48      655.31     12.45 o
   9   0  10      279.99      276.72      6.76 o
  10   0  10       52.18       61.16      4.06 o
  11   0  10       89.92       86.04      3.67 o
  12   0  10       13.78       11.26      1.84 o
  13   0  10      137.50      138.04      4.76 o
  14   0  10       26.26       18.57      2.26 o
  15   0  10        5.49        3.40      1.65 o
 -16   1  10       38.98       39.58      2.53 o
 -15   1  10       26.83       23.88      1.92 o
 -14   1  10       21.13       18.17      2.32 o
 -13   1  10        2.18        1.85      1.10 o
 -12   1  10      186.23      194.85      4.05 o
 -11   1  10      229.49      233.16      3.75 o
 -10   1  10      175.20      175.59      3.09 o
  -9   1  10       92.78       92.42      2.15 o
  -8   1  10        0.47        1.40      0.72 o
  -7   1  10      157.54      160.71      2.76 o
  -6   1  10       31.40       30.98      1.33 o
  -5   1  10       82.46       83.57      1.86 o
  -4   1  10      123.72      125.70      2.50 o
  -3   1  10      250.44      238.61      3.43 o
  -2   1  10      131.55      129.42      2.26 o
  -1   1  10      152.71      144.23      2.40 o
   0   1  10        5.56        1.95      0.63 o
   1   1  10      257.42      254.12      3.44 o
   2   1  10      654.53      664.17      7.10 o
   3   1  10      141.35      140.26      2.34 o
   4   1  10      244.21      253.05      3.44 o
   5   1  10       99.22       94.85      2.05 o
   6   1  10      483.63      491.63      6.14 o
   7   1  10      872.11      866.79     11.37 o
   8   1  10        1.07        2.43      0.90 o
   9   1  10        2.03        0.98      0.96 o
  10   1  10       51.44       43.65      2.43 o
  11   1  10        0.19        0.48      0.98 o
  12   1  10        1.57        1.08      1.02 o
  13   1  10       23.23       26.42      2.13 o
  14   1  10       20.81       21.27      2.89 o
 -15   2  10       20.19       17.21      2.38 o
 -14   2  10        0.11        0.06      1.25 o
 -13   2  10       44.10       42.04      3.24 o
 -12   2  10       27.12       24.28      1.91 o
 -11   2  10       47.44       49.01      2.54 o
 -10   2  10        2.85        2.58      1.05 o
  -9   2  10      109.73      108.23      3.17 o
  -8   2  10      239.37      240.90      4.87 o
  -7   2  10      292.04      294.96      5.42 o
  -6   2  10      342.27      351.14      6.04 o
  -5   2  10       97.22      101.43      2.91 o
  -4   2  10      340.09      342.96      5.86 o
  -3   2  10      609.66      628.79      9.00 o
  -2   2  10        1.13        0.17      0.78 o
  -1   2  10        2.47        0.99      0.80 o
   0   2  10      254.57      267.32      6.17 o
   1   2  10       62.16       65.80      2.30 o
   2   2  10       39.01       41.54      1.91 o
   3   2  10        0.33        0.78      1.01 o
   4   2  10        0.03        1.67      0.89 o
   5   2  10       31.46       25.01      1.85 o
   6   2  10       10.05       12.66      1.45 o
   7   2  10      104.35      107.55      3.39 o
   8   2  10       79.67       82.45      4.74 o
   9   2  10       74.23       77.86      3.87 o
  10   2  10      123.81      136.62      4.55 o
  11   2  10       49.19       45.98      2.85 o
  12   2  10       11.82       10.71      1.79 o
  13   2  10       37.92       36.33      3.57 o
  14   2  10        9.19        7.58      1.66 o
 -14   3  10        6.86        8.76      2.74 o
 -13   3  10       19.18       21.77      3.24 o
 -12   3  10       25.78       30.13      2.98 o
 -11   3  10       39.29       40.57      3.20 o
 -10   3  10       72.18       73.06      4.08 o
  -9   3  10       29.72       26.37      2.57 o
  -8   3  10       14.11       13.86      1.98 o
  -7   3  10       11.80       12.14      1.86 o
  -6   3  10        0.37       -0.97      1.18 o
  -5   3  10        1.15        0.75      1.17 o
  -4   3  10       48.97       49.18      3.06 o
  -3   3  10       98.86      101.36      4.61 o
  -2   3  10       29.14       28.38      2.33 o
  -1   3  10       34.84       37.04      3.22 o
   0   3  10       64.88       67.05      3.13 o
   1   3  10       71.77       73.08      6.87 o
   2   3  10       80.59       84.55      4.20 o
   3   3  10       73.90       76.67      6.42 o
   4   3  10       82.16       96.30      9.03 o
   5   3  10      110.39      124.04      5.19 o
   6   3  10      120.42      127.67      5.27 o
   7   3  10       72.26       69.36      4.24 o
   8   3  10       41.20       40.30      3.59 o
   9   3  10       26.66       19.59      2.77 o
  10   3  10        0.25       -0.21      1.38 o
  11   3  10        0.00       -0.46      1.41 o
  12   3  10        0.93        0.88      1.73 o
  13   3  10        0.82        1.78      2.68 o
 -12   4  10       16.23       19.87      5.28 o
 -11   4  10        0.86       -1.15      2.05 o
 -10   4  10       69.51       78.32      5.97 o
  -9   4  10       25.72       23.39      3.55 o
  -8   4  10       17.59       18.92      4.47 o
  -7   4  10       11.93        9.04      2.53 o
  -6   4  10       33.46       28.75      3.54 o
  -5   4  10      251.78      253.47     10.76 o
  -4   4  10       27.72       33.13      3.74 o
  -3   4  10       14.26        5.71      2.16 o
  -2   4  10       74.26       81.12      5.43 o
  -1   4  10       48.19       53.13      4.44 o
   0   4  10        3.71        4.51      2.72 o
   1   4  10        4.93        8.91      3.07 o
   2   4  10        0.07        0.20      1.99 o
   3   4  10       18.90       15.25      3.92 o
   4   4  10        7.69        9.62      3.47 o
   5   4  10        3.27        4.14      2.60 o
   6   4  10        2.12        0.97      2.42 o
   7   4  10        1.76        1.01      2.60 o
   8   4  10       14.38       15.74      4.33 o
   9   4  10       26.88       31.64      5.72 o
  10   4  10        2.42        3.37      3.31 o
  11   4  10        7.54        7.87      3.91 o
  -9   5  10        2.92        1.37      2.42 o
  -8   5  10        5.62        9.32      2.77 o
  -7   5  10        0.88        2.21      2.27 o
  -6   5  10        1.02        4.68      2.35 o
  -5   5  10        0.01        3.71      2.29 o
  -4   5  10        2.94        3.83      2.27 o
  -3   5  10        1.69        0.16      2.55 o
  -2   5  10        1.24        3.87      3.27 o
  -1   5  10        3.57        5.24      2.96 o
   0   5  10       35.04       41.00      6.24 o
   1   5  10        1.51        3.04      2.96 o
   2   5  10        3.51        5.92      3.26 o
   3   5  10       16.05       15.95      4.06 o
   4   5  10       18.06       22.44      4.84 o
   5   5  10       23.42       25.91      5.28 o
   6   5  10        1.34        1.33      2.95 o
   7   5  10        1.58        5.98      3.54 o
   8   5  10       26.22       33.15      6.01 o
  -2   6  10        1.22        2.21      3.35 o
  -1   6  10        1.08        1.54      2.86 o
   0   6  10        2.52        2.41      3.16 o
   1   6  10        0.02       -1.47      2.80 o
 -15   1  11        2.55        2.27      1.19 o
 -14   1  11       12.70       11.39      1.48 o
 -13   1  11        8.59        6.65      1.27 o
 -12   1  11       22.97       18.32      1.59 o
 -11   1  11        2.64        1.28      0.91 o
 -10   1  11       43.79       42.21      2.33 o
  -9   1  11        2.71        1.45      0.73 o
  -8   1  11        1.64        1.09      0.65 o
  -7   1  11        9.15        8.01      0.84 o
  -6   1  11        0.08       -0.53      0.53 o
  -5   1  11       29.52       28.92      1.66 o
  -4   1  11      198.83      203.03      3.12 o
  -3   1  11      137.39      141.42      2.47 o
  -2   1  11       68.93       70.20      1.87 o
  -1   1  11       35.40       33.13      1.40 o
   0   1  11      174.68      175.38      2.82 o
   1   1  11        0.12       -0.47      0.48 o
   2   1  11        0.43       -0.01      0.52 o
   3   1  11        1.27        0.11      0.67 o
   4   1  11        8.44        7.62      1.14 o
   5   1  11       90.20       88.68      2.69 o
   6   1  11       37.41       37.97      2.04 o
   7   1  11       14.71       15.79      1.42 o
   8   1  11       84.70       80.61      2.93 o
   9   1  11        0.09       -0.11      0.94 o
  10   1  11       11.24       11.71      1.50 o
  11   1  11        3.33        3.00      1.16 o
  12   1  11        1.83        1.56      1.18 o
  13   1  11        0.55        1.18      1.20 o
 -14   2  11       44.78       42.32      2.54 o
 -13   2  11       40.96       39.85      2.47 o
 -12   2  11       17.66       17.33      1.77 o
 -11   2  11        3.00        3.01      1.50 o
 -10   2  11       12.40       15.72      1.63 o
  -9   2  11       83.53       69.31      5.20 o
  -8   2  11      102.86      100.14      3.12 o
  -7   2  11        0.99        1.27      0.86 o
  -6   2  11       45.91       44.99      2.20 o
  -5   2  11       58.68       58.62      2.45 o
  -4   2  11      120.81      119.49      3.22 o
  -3   2  11       56.29       56.69      2.67 o
  -2   2  11       60.10       52.69      3.47 o
  -1   2  11        2.90        4.93      1.01 o
   0   2  11       11.67       12.06      2.09 o
   1   2  11        0.32        0.11      0.80 o
   2   2  11        1.72        1.74      0.86 o
   3   2  11      130.27      123.53      3.63 o
   4   2  11        8.78        7.28      1.69 o
   5   2  11        3.95        9.09      1.37 o
   6   2  11       10.15        8.38      1.33 o
   7   2  11        4.43        4.21      1.15 o
   8   2  11       27.08       27.52      2.09 o
   9   2  11       39.69       45.44      2.66 o
  10   2  11       48.83       55.06      3.15 o
  11   2  11        0.01       -0.15      1.21 o
  12   2  11        0.50        1.35      1.44 o
  13   2  11       20.12       18.25      2.22 o
 -13   3  11        0.02        0.14      1.88 o
 -12   3  11        9.72        8.91      2.16 o
 -11   3  11        4.07        2.37      1.74 o
 -10   3  11       15.67       13.76      2.19 o
  -9   3  11        0.12        0.08      1.37 o
  -8   3  11        0.96       -0.64      1.33 o
  -7   3  11        0.01        1.58      1.36 o
  -6   3  11        7.62        6.35      1.64 o
  -5   3  11       14.41       21.21      2.25 o
  -4   3  11      150.17      143.91      4.73 o
  -3   3  11      163.85      172.39      5.16 o
  -2   3  11       51.37       53.31      3.24 o
  -1   3  11      116.43      120.94      4.25 o
   0   3  11      122.14      126.38      4.37 o
   1   3  11       38.57       44.37      2.91 o
   2   3  11       25.22       28.63      4.72 o
   3   3  11       22.62       21.27      4.07 o
   4   3  11       10.39        9.32      2.02 o
   5   3  11       12.00       12.82      2.79 o
   6   3  11        2.01        2.90      1.58 o
   7   3  11        3.43        2.30      1.76 o
   8   3  11        9.59        8.73      2.22 o
   9   3  11        0.59        0.75      1.68 o
  10   3  11        0.38        1.16      2.52 o
  11   3  11       16.15       17.60      3.82 o
 -11   4  11        5.78        9.45      2.98 o
 -10   4  11       27.82       29.76      4.42 o
  -9   4  11       63.65       58.23      5.13 o
  -8   4  11       72.52       79.05      5.89 o
  -7   4  11       13.48        7.70      2.62 o
  -6   4  11       59.41       60.97      9.65 o
  -5   4  11       54.64       65.50      5.29 o
  -4   4  11      116.94      114.09      5.88 o
  -3   4  11       59.59       58.21      9.03 o
  -2   4  11       21.44       16.84      2.93 o
  -1   4  11        8.17       13.51      2.63 o
   0   4  11       14.96       13.84      3.75 o
   1   4  11        0.29        0.68      2.26 o
   2   4  11        2.51       -0.37      2.56 o
   3   4  11      144.69      147.83      9.69 o
   4   4  11       20.92       16.00      4.10 o
   5   4  11        1.92        8.73      3.45 o
   6   4  11       14.20       12.13      3.78 o
   7   4  11       12.40        9.80      3.80 o
   8   4  11       37.48       37.55      6.08 o
   9   4  11       50.02       48.77      6.62 o
  -8   5  11        0.81       -1.62      2.26 o
  -7   5  11        6.73        9.60      3.00 o
  -6   5  11        4.05        6.60      2.65 o
  -5   5  11        0.10       -0.14      2.24 o
  -4   5  11      116.33      110.64      8.46 o
  -3   5  11      141.63      153.04      7.32 o
  -2   5  11       21.19       20.47      5.01 o
  -1   5  11       68.50       69.08      7.91 o
   0   5  11       64.91       64.05      7.72 o
   1   5  11       27.93       37.17      6.10 o
   2   5  11       25.14       25.30      5.09 o
   3   5  11        6.64       14.05      4.41 o
   4   5  11       12.16       11.25      3.77 o
   5   5  11       14.78       22.23      5.07 o
   6   5  11        0.40        7.36      3.87 o
 -14   0  12       81.47       78.24      3.63 o
 -13   0  12       93.53       97.49      3.83 o
 -12   0  12       81.40       83.23      3.52 o
 -11   0  12       26.65       27.81      2.52 o
 -10   0  12       21.70       20.92      2.01 o
  -9   0  12      125.47      136.24      7.95 o
  -8   0  12       25.94       26.55      2.24 o
  -7   0  12        2.75        3.86      1.32 o
  -6   0  12        9.87       10.92      1.68 o
  -5   0  12        7.71        5.10      2.13 o
  -4   0  12       69.94       71.63      3.23 o
  -3   0  12        1.24        0.13      1.23 o
  -2   0  12       84.64       84.52      5.77 o
  -1   0  12      165.12      172.58      4.31 o
   0   0  12      261.66      262.69      5.53 o
   1   0  12      156.11      166.94      4.18 o
   2   0  12      323.80      320.81      6.31 o
   3   0  12      393.49      382.10      7.37 o
   4   0  12      274.78      263.41      9.28 o
   5   0  12      141.39      143.36      3.89 o
   6   0  12       19.10       22.46      2.12 o
   7   0  12       44.07       48.64      3.31 o
   8   0  12       76.79       83.66      3.56 o
   9   0  12       15.83       19.15      2.12 o
  10   0  12       19.27       18.38      2.10 o
  11   0  12       27.50       21.57      2.25 o
  12   0  12        3.89        3.72      1.51 o
  13   0  12        3.76        4.29      2.08 o
 -14   1  12        1.35        0.55      1.11 o
 -13   1  12        6.18        3.35      1.23 o
 -12   1  12       11.37       11.18      1.84 o
 -11   1  12       77.33       74.97      2.67 o
 -10   1  12       85.28       85.64      2.79 o
  -9   1  12        4.69        5.86      1.08 o
  -8   1  12       65.75       66.03      2.67 o
  -7   1  12      146.15      143.04      4.12 o
  -6   1  12      195.79      185.74      4.35 o
  -5   1  12      215.16      226.94      4.23 o
  -4   1  12        1.62       -0.78      0.78 o
  -3   1  12      360.19      359.44      5.57 o
  -2   1  12      875.54      895.73     10.79 o
  -1   1  12      194.29      196.11      3.82 o
   0   1  12      136.28      135.30      3.05 o
   1   1  12        8.37        6.10      0.99 o
   2   1  12       44.15       42.78      1.98 o
   3   1  12       47.79       47.94      2.06 o
   4   1  12       12.74       11.05      1.30 o
   5   1  12       35.64       37.11      2.06 o
   6   1  12      130.02      131.38      3.41 o
   7   1  12        3.07        4.61      1.06 o
   8   1  12        1.77        1.60      1.07 o
   9   1  12       32.10       33.11      2.29 o
  10   1  12       15.29       14.18      1.67 o
  11   1  12       79.93       87.71      3.30 o
  12   1  12       15.51       16.99      1.85 o
 -13   2  12       49.58       47.99      3.21 o
 -12   2  12        7.69        7.68      1.47 o
 -11   2  12       40.64       43.37      3.47 o
 -10   2  12       32.59       30.60      2.54 o
  -9   2  12       41.17       46.72      2.52 o
  -8   2  12        8.63        7.16      1.48 o
  -7   2  12        0.26       -0.33      0.88 o
  -6   2  12       31.43       33.10      3.84 o
  -5   2  12       25.06       21.52      1.74 o
  -4   2  12        6.01        3.38      1.04 o
  -3   2  12        0.01       -0.94      0.94 o
  -2   2  12        1.73       -0.49      0.89 o
  -1   2  12      172.57      176.25      4.13 o
   0   2  12      216.37      221.84      4.67 o
   1   2  12       87.25       93.85      2.95 o
   2   2  12      153.21      147.83      3.68 o
   3   2  12      119.55      130.85      3.97 o
   4   2  12      294.93      274.92      7.55 o
   5   2  12      152.40      155.87      4.36 o
   6   2  12        6.35        3.78      1.27 o
   7   2  12       39.04       42.11      2.65 o
   8   2  12      105.56      111.66      4.24 o
   9   2  12        3.00        1.53      1.38 o
  10   2  12       10.57        9.37      3.19 o
  11   2  12       13.29       19.97      4.47 o
  12   2  12        5.26        2.97      1.59 o
 -12   3  12       14.82       19.56      3.53 o
 -11   3  12        9.91        8.77      2.15 o
 -10   3  12       14.93        7.29      2.03 o
  -9   3  12       21.76       23.69      2.80 o
  -8   3  12       38.99       38.60      4.03 o
  -7   3  12       40.15       44.25      3.68 o
  -6   3  12       29.01       26.54      2.86 o
  -5   3  12       42.10       40.57      3.10 o
  -4   3  12       55.74       61.11      3.62 o
  -3   3  12      107.96      107.94      4.23 o
  -2   3  12      142.06      155.95      5.65 o
  -1   3  12       68.47       79.04      3.71 o
   0   3  12       47.12       53.31      3.54 o
   1   3  12       30.20       30.31      3.21 o
   2   3  12       12.65       12.88      2.39 o
   3   3  12        4.51        3.11      1.75 o
   4   3  12        4.27        2.70      1.83 o
   5   3  12        9.97        6.14      2.77 o
   6   3  12        3.42       -0.95      2.34 o
   7   3  12        5.80        8.66      2.28 o
   8   3  12        3.80        3.97      1.98 o
   9   3  12        2.31        3.08      1.98 o
  10   3  12        6.37        5.86      3.06 o
 -10   4  12        0.02       -2.05      2.05 o
  -9   4  12        7.24       -1.43      2.09 o
  -8   4  12        4.54        2.10      2.36 o
  -7   4  12        8.54        9.35      4.93 o
  -6   4  12        6.66        5.58      4.00 o
  -5   4  12        1.97        2.17      2.24 o
  -4   4  12       40.54       38.49      4.33 o
  -3   4  12        1.73        1.25      2.03 o
  -2   4  12       49.26       47.13      4.55 o
  -1   4  12        0.13       -1.49      2.30 o
   0   4  12        6.02        3.08      3.00 o
   1   4  12       48.65       49.89      6.51 o
   2   4  12       39.15       36.05      5.95 o
   3   4  12       39.04       25.74      5.14 o
   4   4  12        4.83        1.99      2.88 o
   5   4  12        6.54       13.69      4.07 o
   6   4  12       59.27       59.13      7.37 o
   7   4  12        3.76        2.46      3.35 o
   8   4  12        6.32        6.26      3.45 o
  -5   5  12        0.01        1.20      2.42 o
  -4   5  12       70.27       59.71      5.53 o
  -3   5  12        6.13        2.01      3.34 o
  -2   5  12        4.15        5.70      3.84 o
  -1   5  12        5.93        9.68      4.43 o
   0   5  12        7.61        7.02      3.82 o
   1   5  12       22.73       16.50      4.64 o
   2   5  12        0.25        2.31      3.11 o
   3   5  12        6.21       12.09      4.32 o
 -13   1  13        1.71        1.81      1.20 o
 -12   1  13        4.14        4.59      1.26 o
 -11   1  13       19.58       14.64      1.59 o
 -10   1  13        4.80        3.63      1.08 o
  -9   1  13        0.75       -0.48      0.87 o
  -8   1  13       18.10       15.69      1.48 o
  -7   1  13       14.05       14.87      1.92 o
  -6   1  13       20.53       21.10      1.59 o
  -5   1  13        0.01       -0.41      0.76 o
  -4   1  13       33.22       27.52      1.73 o
  -3   1  13       57.31       57.64      2.23 o
  -2   1  13       35.74       34.36      1.87 o
  -1   1  13        9.37        9.70      1.26 o
   0   1  13        0.01        0.06      0.77 o
   1   1  13        0.46       -0.39      0.76 o
   2   1  13        5.44        3.98      0.98 o
   3   1  13        0.11        0.46      0.80 o
   4   1  13       59.55       54.16      3.61 o
   5   1  13        2.79        0.67      0.93 o
   6   1  13        1.64        0.49      0.92 o
   7   1  13       43.83       39.85      2.45 o
   8   1  13       13.72       13.64      1.65 o
   9   1  13        4.06        2.63      1.24 o
  10   1  13        1.55        2.45      1.25 o
  11   1  13        4.84        5.97      1.48 o
 -12   2  13       24.67       22.50      2.80 o
 -11   2  13        0.32       -0.56      1.15 o
 -10   2  13        0.01       -0.60      1.21 o
  -9   2  13        0.99       -1.77      1.98 o
  -8   2  13        0.25       -0.04      1.05 o
  -7   2  13        0.23       -1.12      1.12 o
  -6   2  13       51.81       51.11      2.54 o
  -5   2  13        7.04        8.74      1.34 o
  -4   2  13        0.06       -0.58      0.92 o
  -3   2  13       36.07       38.29      2.28 o
  -2   2  13       33.76       35.70      2.22 o
  -1   2  13        1.04       -0.39      0.92 o
   0   2  13       39.41       43.55      2.41 o
   1   2  13      136.17      133.78      5.02 o
   2   2  13       22.36       20.33      3.92 o
   3   2  13       25.70       28.08      2.23 o
   4   2  13        0.61        0.71      1.13 o
   5   2  13       26.49       27.17      2.21 o
   6   2  13       94.24       97.89      3.61 o
   7   2  13       26.36       26.12      2.22 o
   8   2  13       23.41       19.28      2.24 o
   9   2  13        0.51        0.16      1.31 o
  10   2  13        0.05        1.03      1.39 o
 -11   3  13        4.59        1.05      2.50 o
 -10   3  13       16.32       14.09      2.44 o
  -9   3  13        7.24        5.87      1.97 o
  -8   3  13       99.26      108.04      5.00 o
  -7   3  13       71.11       77.60      4.14 o
  -6   3  13        0.02       -0.25      1.42 o
  -5   3  13        7.52        7.06      1.84 o
  -4   3  13       10.94       13.05      2.05 o
  -3   3  13       10.60        6.59      1.72 o
  -2   3  13       11.28       10.41      1.95 o
  -1   3  13       31.24       38.21      3.07 o
   0   3  13        1.25        0.33      1.79 o
   1   3  13       15.16       18.41      2.82 o
   2   3  13        0.62        0.32      1.71 o
   3   3  13        2.24        5.87      2.11 o
   4   3  13       16.01        9.31      2.35 o
   5   3  13       36.08       36.87      3.70 o
   6   3  13       92.54       93.82      5.21 o
   7   3  13       23.08       22.50      3.21 o
   8   3  13        4.37        3.88      3.94 o
   9   3  13       10.63       11.57      3.42 o
  -8   4  13        0.33       -0.63      2.29 o
  -7   4  13        2.85        1.09      4.15 o
  -6   4  13       32.52       26.68      4.70 o
  -5   4  13       18.31       18.17      3.70 o
  -4   4  13        7.10        9.64      3.77 o
  -3   4  13       17.23       16.05      3.54 o
  -2   4  13       17.75       23.34      5.11 o
  -1   4  13       11.24       11.32      3.84 o
   0   4  13       60.16       61.86      7.48 o
   1   4  13      103.96      126.66      9.42 o
   2   4  13       27.54       27.67      5.65 o
   3   4  13       24.78       29.06      5.62 o
   4   4  13       24.71       19.59      5.05 o
   5   4  13       37.58       34.09      6.05 o
   6   4  13       28.22       42.27      6.68 o
 -12   0  14        4.06        3.20      1.53 o
 -11   0  14       26.47       25.39      2.30 o
 -10   0  14       58.43       52.39      3.04 o
  -9   0  14      108.52      106.42      3.80 o
  -8   0  14       39.46       37.55      2.55 o
  -7   0  14       67.08       64.63      3.15 o
  -6   0  14       34.01       32.01      2.41 o
  -5   0  14      682.76      685.79     11.54 o
  -4   0  14      507.20      507.03      9.24 o
  -3   0  14       32.84       27.88      5.06 o
  -2   0  14       59.22       59.09      5.95 o
  -1   0  14      204.15      204.54      5.39 o
   0   0  14      112.13      111.74      3.64 o
   1   0  14       69.94       69.22      2.93 o
   2   0  14        4.05        1.85      1.19 o
   3   0  14       26.83       25.17      2.00 o
   4   0  14       87.84       82.31      3.13 o
   5   0  14        9.25        9.38      2.97 o
   6   0  14        0.94        2.24      1.35 o
   7   0  14       13.91       13.20      3.90 o
   8   0  14       21.90       24.27      2.33 o
   9   0  14       61.78       72.46      3.48 o
  10   0  14       19.74       14.31      3.25 o
 -12   1  14       39.03       41.15      2.39 o
 -11   1  14       69.91       74.92      2.93 o
 -10   1  14       72.97       78.47      4.14 o
  -9   1  14       78.58       86.57      3.10 o
  -8   1  14       59.79       64.94      2.63 o
  -7   1  14       38.91       40.89      2.22 o
  -6   1  14       11.88       15.13      1.49 o
  -5   1  14        4.13        3.21      1.03 o
  -4   1  14        2.64        1.83      0.96 o
  -3   1  14       85.64       80.55      2.68 o
  -2   1  14       27.84       26.12      1.81 o
  -1   1  14        7.83        7.42      1.67 o
   0   1  14       35.02       30.07      1.83 o
   1   1  14       47.50       51.85      2.97 o
   2   1  14      104.56      102.28      2.86 o
   3   1  14       41.70       42.27      2.32 o
   4   1  14       31.81       41.07      2.29 o
   5   1  14      137.55      136.43      3.69 o
   6   1  14      130.44      135.80      4.08 o
   7   1  14       68.96       67.46      4.13 o
   8   1  14       67.71       69.73      3.11 o
   9   1  14       50.60       50.21      2.87 o
 -11   2  14        1.30        2.58      1.39 o
 -10   2  14       17.59       14.60      2.39 o
  -9   2  14       32.35       32.95      2.37 o
  -8   2  14       12.33       10.82      1.61 o
  -7   2  14       71.03       74.59      3.09 o
  -6   2  14      129.42      135.52      3.92 o
  -5   2  14      157.88      159.42      4.25 o
  -4   2  14      123.82      123.09      4.58 o
  -3   2  14       45.34       52.04      3.65 o
  -2   2  14       42.73       43.39      2.52 o
  -1   2  14       24.91       29.51      2.14 o
   0   2  14       66.91       71.43      3.73 o
   1   2  14       49.26       51.54      3.02 o
   2   2  14        6.34        6.24      1.48 o
   3   2  14        8.64        8.11      1.60 o
   4   2  14        2.39        2.55      2.12 o
   5   2  14       38.23       32.52      2.52 o
   6   2  14        7.66        5.85      1.51 o
   7   2  14       50.26       48.15      4.36 o
   8   2  14       15.73       15.53      2.14 o
  -9   3  14       15.43       17.35      2.65 o
  -8   3  14       23.85       21.00      2.72 o
  -7   3  14       17.83       18.43      3.33 o
  -6   3  14        7.36       15.15      2.36 o
  -5   3  14        0.28       -1.24      1.55 o
  -4   3  14        3.96        2.51      2.18 o
  -3   3  14        7.66        2.59      2.49 o
  -2   3  14       11.73       15.01      2.27 o
  -1   3  14        8.42        7.75      1.90 o
   0   3  14       10.49        6.41      2.36 o
   1   3  14       14.37        7.31      2.29 o
   2   3  14       29.36       29.67      3.51 o
   3   3  14       19.18       22.05      3.20 o
   4   3  14       10.04       11.69      2.65 o
   5   3  14       40.68       32.90      3.72 o
   6   3  14       43.85       47.66      4.36 o
   7   3  14       33.95       39.02      5.26 o
  -5   4  14       18.78       13.64      6.08 o
  -4   4  14       16.65       23.54     10.13 o
  -3   4  14       13.19        9.92      3.05 o
  -2   4  14       13.87       10.93      4.32 o
  -1   4  14       13.84       18.52      4.86 o
   0   4  14        1.62        3.05      3.32 o
   1   4  14        2.45        3.42      3.44 o
   2   4  14        6.81       10.04      2.82 o
 -10   1  15        5.95        2.33      1.22 o
  -9   1  15        1.18        2.77      1.21 o
  -8   1  15        0.27       -0.72      1.23 o
  -7   1  15        0.22       -0.28      1.04 o
  -6   1  15        0.73       -0.80      0.99 o
  -5   1  15        4.31        3.49      1.15 o
  -4   1  15        3.63        3.49      1.13 o
  -3   1  15       31.35       29.50      1.92 o
  -2   1  15        7.93        5.49      1.47 o
  -1   1  15        6.12        4.88      1.11 o
   0   1  15        0.00        0.00      0.91 o
   1   1  15        6.71        4.66      1.87 o
   2   1  15       21.00       18.69      1.73 o
   3   1  15        0.28        0.11      1.04 o
   4   1  15        0.15       -0.87      0.99 o
   5   1  15        0.07        1.05      1.14 o
   6   1  15        0.81        0.80      2.08 o
   7   1  15        3.58        3.10      2.58 o
  -9   2  15        4.07        4.75      1.89 o
  -8   2  15        1.90        1.68      1.30 o
  -7   2  15       25.18       27.45      3.65 o
  -6   2  15       27.66       26.72      2.20 o
  -5   2  15       24.16       19.05      1.91 o
  -4   2  15       17.38       19.01      1.88 o
  -3   2  15        6.63        9.09      1.52 o
  -2   2  15        5.13        4.44      1.33 o
  -1   2  15        0.43       -0.53      1.08 o
   0   2  15        0.34       -0.28      1.13 o
   1   2  15        1.60        0.16      1.25 o
   2   2  15        6.10        4.44      1.49 o
   3   2  15        0.35        0.21      1.26 o
   4   2  15        1.71        1.28      2.29 o
   5   2  15       19.68       15.98      2.70 o
   6   2  15        0.00       -1.26      1.28 o
  -6   3  15        4.21        2.75      1.84 o
  -5   3  15       26.71       17.79      2.51 o
  -4   3  15       13.44       14.06      2.33 o
  -3   3  15        5.87        9.07      2.13 o
  -2   3  15       95.12       83.43      4.52 o
  -1   3  15       73.23       66.91     12.71 o
   0   3  15        0.14        1.29      2.19 o
   1   3  15       14.88       14.62      3.06 o
   2   3  15       33.73       36.08      8.11 o
   3   3  15       38.87       38.40      4.10 o
   4   3  15       13.41       14.35      2.99 o
  -8   0  16       32.64       34.40      5.50 o
  -7   0  16       32.26       35.63      6.62 o
  -6   0  16        2.75        3.12      1.46 o
  -5   0  16       11.18        6.00      1.56 o
  -4   0  16       93.98       91.14      3.62 o
  -3   0  16       54.91       52.31      2.98 o
  -2   0  16       32.08       28.07      3.12 o
  -1   0  16       28.86       29.94      3.93 o
   0   0  16       49.09       55.39      4.85 o
   1   0  16        9.09       10.03      1.70 o
   2   0  16       36.97       42.51      3.84 o
   3   0  16      215.24      217.86      9.80 o
   4   0  16       67.15       57.74      5.71 o
   5   0  16       15.00       20.31      3.69 o
  -7   1  16       54.48       50.58      2.60 o
  -6   1  16       11.72        8.23      1.77 o
  -5   1  16        0.17       -0.37      1.11 o
  -4   1  16      133.08      135.01      3.64 o
  -3   1  16      170.19      174.81      4.10 o
  -2   1  16       58.77       62.20      2.81 o
  -1   1  16       72.82       79.09      2.99 o
   0   1  16       56.29       60.02      2.69 o
   1   1  16       80.18       79.93      3.12 o
   2   1  16       46.73       46.75      2.57 o
   3   1  16        1.53        1.57      1.17 o
   4   1  16        0.11       -1.09      1.09 o
   5   1  16        0.93       -0.61      1.43 o
  -5   2  16       17.75       20.27      2.05 o
  -4   2  16        5.96        3.27      1.76 o
  -3   2  16        1.68       -0.25      1.23 o
  -2   2  16        0.39       -0.53      1.18 o
  -1   2  16        9.09        9.47      2.13 o
   0   2  16       37.78       36.68      2.77 o
   1   2  16       18.74       19.76      2.96 o
   2   2  16       30.03       30.80      3.12 o
   3   2  16       45.49       41.92      3.00 o
 
